# Supplementary material for: Crystal structure of 2-amino-4-phenyl-4H-benzo[h]chromene-3-carbo­nitrile
Source: Acta Crystallogr E Crystallogr Commun. 2015 Jun 27;71(Pt 7):o516–7. doi: 10.1107/S2056989015011536 (PMC4518988; doi:10.1107/S2056989015011536)
Supplement: Supplementary file 1 [file e-71-0o516-sup1.cif]

##############################################################################
#                                                                            #
# This CIF contains the data in a paper accepted for publication in          #
# Acta Crystallographica Section E. It conforms to the requirements of       #
# Notes for Authors for Acta Crystallographica Section E, and has been       #
# peer reviewed under the auspices of the IUCr Commission on Journals.       #
#                                                                            #
# Full details of the Crystallographic Information File format               #
# are given in the paper "The Crystallographic Information File (CIF):       #
# a New Standard Archive File for Crystallography" by S. R. Hall, F. H.      #
# Allen and I. D. Brown [Acta Cryst. (1991), A47, 655-685].                  #
#                                                                            #
# The current version of the core CIF dictionary is obtainable from          #
# ftp://ftp.iucr.org/pub/cif_core.dic.                                       #
#                                                                            #
# Software is freely available for graphical display of the structure(s)     #
# in this CIF. For information consult the CIF software page                 #
# http://www.iucr.org/resources/cif/software.                                #
#                                                                            #
# This file may be used for bona fide research purposes within the           #
# scientific community so long as proper attribution is given to the journal # 
# article from which it was obtained.                                        #
#                                                                            #
##############################################################################
data_global
_audit_creation_method     'PLATON <TABLE ACC> option'
_journal_date_recd_electronic     2015-06-13
_journal_date_accepted     2015-06-15
_journal_name_full     'Acta Crystallographica, Section E'
_journal_year     2015
_journal_volume     71
_journal_issue      7
_journal_page_first     o516
_journal_page_last     o517
_journal_paper_category     HO
_journal_paper_doi     10.1107/S2056989015011536
_journal_coeditor_code     TK5369
_publ_contact_author_name
;
Mustafa R. Albayati
;
_publ_contact_author_address
;
Kirkuk University,
College of Science,
Department of Chemistry,
Kirkuk,
Iraq
;
_publ_contact_author_email     'shaabankamel@yahoo.com'
_publ_contact_author_fax     ?
_publ_contact_author_phone     ?
_publ_section_title
;
Crystal structure of
2-amino-4-phenyl-4<i>H</i>-benzo[<i>h</i>]chromene-3-carbonitrile
;
_publ_section_title_footnote     .
loop_
    _publ_author_name
    _publ_author_address
    'Mohamed, Shaaban K.'
;
Chemistry and Environmental Division,
Manchester Metropolitan University,
Manchester M1 5GD,
England
Chemistry Department,
Faculty of Science,
Minia University,
61519 El-Minia,
Egypt
;
    'Horton, Peter N.'
;
School of Chemistry,
University of Southampton,
Highfield, Southampton SO17 1BJ,
England
;
    'Akkurt, Mehmet'
;
Department of Physics,
Faculty of Sciences,
Erciyes University,
38039 Kayseri,
Turkey
;
    'Sabry H. H. Younes'
;
Chemistry Department,
Faculty of Science,
Sohag University,
82524 Sohag,
Egypt
;
    'Mustafa R. Albayati'
;
Kirkuk University,
College of Science,
Department of Chemistry,
Kirkuk,
Iraq
;
data_I
_chemical_name_systematic
;
2-Amino-4-phenyl-4<i>H</i>-benzo[<i>h</i>]chromene-3-carbonitrile
;
_chemical_name_common     ?
_chemical_formula_moiety     'C20 H14 N2 O'
_chemical_formula_sum     'C20 H14 N2 O'
_chemical_formula_structural     ?
_chemical_formula_iupac     'C20 H14 N2 O'
_chemical_formula_weight     298.33
_chemical_melting_point     ?
_symmetry_cell_setting     monoclinic
_symmetry_space_group_name_H-M     'P 21'
_symmetry_space_group_name_Hall     'P 2yb'
loop_
    _symmetry_equiv_pos_site_id
    _symmetry_equiv_pos_as_xyz
    1 x,y,z
    2 -x,1/2+y,-z
_cell_length_a     9.16620(10)
_cell_length_b     5.72460(10)
_cell_length_c     13.9177(2)
_cell_angle_alpha     90
_cell_angle_beta     90.1530(10)
_cell_angle_gamma     90
_cell_volume     730.298(18)
_cell_formula_units_Z     2
_cell_measurement_reflns_used     5573
_cell_measurement_theta_min     6.3360
_cell_measurement_theta_max     66.6400
_cell_measurement_temperature     100(2)
_exptl_crystal_description     Block
_exptl_crystal_colour     Brown
_exptl_crystal_size_max     0.280
_exptl_crystal_size_mid     0.130
_exptl_crystal_size_min     0.100
_exptl_crystal_size_rad     ?
_exptl_crystal_density_diffrn     1.357
_exptl_crystal_density_meas     ?
_exptl_crystal_density_method     'Not Measured'
_exptl_crystal_F_000     312
_exptl_absorpt_coefficient_mu     0.673
_exptl_absorpt_correction_type     multi-scan
_exptl_absorpt_process_details
;
(<i>CrystalClear-SM Expert</i>; Rigaku, 2012)
;
_exptl_absorpt_correction_T_min     0.88251
_exptl_absorpt_correction_T_max     1.00000
_exptl_special_details
;
;
_diffrn_ambient_temperature     100(2)
_diffrn_radiation_type     CuK\a
_diffrn_radiation_wavelength     1.54178
_diffrn_radiation_source     'Rotating Anode'
_diffrn_measurement_device_type     'Rigaku AFC11'
_diffrn_measurement_device     'four-circle quarter \c goniometer'
_diffrn_measurement_method     'profile data from \w-scans'
_diffrn_detector_area_resol_mean     22.2222
_diffrn_reflns_number     5778
_diffrn_reflns_av_R_equivalents     0.0285
_diffrn_reflns_theta_min     4.82
_diffrn_reflns_theta_max     66.73
_diffrn_reflns_theta_full     66.73
_diffrn_measured_fraction_theta_max     0.984
_diffrn_measured_fraction_theta_full     0.984
_diffrn_reflns_limit_h_min     -10
_diffrn_reflns_limit_h_max     10
_diffrn_reflns_limit_k_min     -6
_diffrn_reflns_limit_k_max     6
_diffrn_reflns_limit_l_min     -16
_diffrn_reflns_limit_l_max     16
_diffrn_reflns_reduction_process
;
;
_refine_special_details
;
Refinement on <i>F</i>^2^ for ALL reflections except those flagged by the user
for potential systematic errors. Weighted <i>R</i>-factors <i>wR</i> and all
goodnesses of fit <i>S</i> are based on <i>F</i>^2^, conventional
<i>R</i>-factors <i>R</i> are based on <i>F</i>, with <i>F</i> set to zero for
negative <i>F</i>^2^. The observed criterion of <i>F</i>^2^ > \s(<i>F</i>^2^)
is used only for calculating -<i>R</i>-factor-obs <i>etc</i>. and is not
relevant to the choice of reflections for refinement. <i>R</i>-factors based
on <i>F</i>^2^ are statistically about twice as large as those based on
<i>F</i>, and <i>R</i>-factors based on ALL data will be even larger.
;
_reflns_number_total     2201
_reflns_number_gt     2184
_reflns_threshold_expression     I>2\s(I)
_refine_ls_structure_factor_coef     Fsqd
_refine_ls_matrix_type     full
_refine_ls_R_factor_all     0.0329
_refine_ls_R_factor_gt     0.0314
_refine_ls_wR_factor_gt     0.0926
_refine_ls_wR_factor_ref     0.0928
_refine_ls_goodness_of_fit_ref     1.092
_refine_ls_restrained_S_all     1.091
_refine_ls_number_reflns     2201
_refine_ls_number_parameters     216
_refine_ls_number_restraints     1
_refine_ls_number_constraints     ?
_refine_ls_hydrogen_treatment     mixed
_refine_ls_weighting_scheme     calc
_refine_ls_weighting_details
              'w=1/[\s^2^(FO^2^)+(0.0642P)^2^+0.1186P] where P=(Fo^2^+2Fc^2^)/3'
_atom_sites_solution_hydrogens     mixed
_atom_sites_solution_primary     ?
_atom_sites_solution_secondary     ?
_refine_ls_shift/su_max     0.000
_refine_ls_shift/su_mean     0.000
_refine_diff_density_max     0.142
_refine_diff_density_min     -0.150
_refine_ls_extinction_method     'none'
_refine_ls_abs_structure_details
;
Flack <i>x</i> determined using 775 quotients
[(<i>I</i>^+^)-(<i>I</i>^-^)]/[(<i>I</i>^+^)+(<i>I</i>^-^)]
(Parsons <i>et al.</i>,  2013)
;
_refine_ls_abs_structure_Flack     0.2(3)
loop_
    _atom_type_symbol
    _atom_type_description
    _atom_type_scat_dispersion_real
    _atom_type_scat_dispersion_imag
    _atom_type_scat_source
    C C 0.0181 0.0091 ' International Tables Vol C Tables 4.2.6.8 and 6.1.1.4'
    H H 0.0000 0.0000 ' International Tables Vol C Tables 4.2.6.8 and 6.1.1.4'
    N N 0.0311 0.0180 ' International Tables Vol C Tables 4.2.6.8 and 6.1.1.4'
    O O 0.0492 0.0322 ' International Tables Vol C Tables 4.2.6.8 and 6.1.1.4'
_computing_data_collection
;
<i>CrystalClearSM Expert</i> (Rigaku, 2012)
;
_computing_cell_refinement
;
<i>CrystalClearSM Expert</i> (Rigaku, 2012)
;
_computing_data_reduction
;
<i>CrystalClearSM Expert</i> (Rigaku, 2012)
;
_computing_structure_solution
;
SUPERFLIP (Palatinus & Chapuis, 2007)
;
_computing_structure_refinement
;
SHELXL2014 (Sheldrick, 2015)
;
_computing_molecular_graphics
;
ORTEP-3 for Windows (Farrugia, 2012)
;
_computing_publication_material
;
WinGX (Farrugia, 2012)
;
loop_
    _atom_site_type_symbol
    _atom_site_label
    _atom_site_fract_x
    _atom_site_fract_y
    _atom_site_fract_z
    _atom_site_U_iso_or_equiv
    _atom_site_thermal_displace_type
    _atom_site_calc_flag
    _atom_site_refinement_flags
    _atom_site_occupancy
    _atom_site_disorder_assembly
    _atom_site_disorder_group
    O O1 0.64120(15) 0.8755(3) 0.32053(9) 0.0250(4) Uani d . 1.000 . .
    N N1 0.5228(2) 0.9831(4) 0.18837(13) 0.0279(6) Uani d . 1.000 . .
    N N2 0.58898(19) 0.5238(4) 0.01142(12) 0.0305(6) Uani d . 1.000 . .
    C C1 0.6097(2) 0.8195(4) 0.22720(13) 0.0223(5) Uani d . 1.000 . .
    C C2 0.6647(2) 0.6252(4) 0.18462(14) 0.0228(6) Uani d . 1.000 . .
    C C3 0.7792(2) 0.4700(4) 0.23142(13) 0.0222(6) Uani d . 1.000 . .
    C C4 0.7851(2) 0.5235(4) 0.33777(13) 0.0225(6) Uani d . 1.000 . .
    C C5 0.8612(2) 0.3703(4) 0.40074(14) 0.0264(6) Uani d . 1.000 . .
    C C6 0.8631(2) 0.4068(4) 0.49782(15) 0.0286(6) Uani d . 1.000 . .
    C C7 0.7877(2) 0.5997(4) 0.53815(14) 0.0255(6) Uani d . 1.000 . .
    C C8 0.7844(2) 0.6408(5) 0.63859(14) 0.0297(6) Uani d . 1.000 . .
    C C9 0.7137(2) 0.8309(5) 0.67554(14) 0.0301(6) Uani d . 1.000 . .
    C C10 0.6403(2) 0.9868(5) 0.61433(15) 0.0307(6) Uani d . 1.000 . .
    C C11 0.6388(2) 0.9514(4) 0.51680(14) 0.0275(6) Uani d . 1.000 . .
    C C12 0.7134(2) 0.7592(4) 0.47686(14) 0.0239(6) Uani d . 1.000 . .
    C C13 0.7165(2) 0.7126(4) 0.37642(13) 0.0226(6) Uani d . 1.000 . .
    C C14 0.6217(2) 0.5720(4) 0.08901(13) 0.0241(6) Uani d . 1.000 . .
    C C15 0.9263(2) 0.4943(4) 0.18151(13) 0.0222(6) Uani d . 1.000 . .
    C C16 0.9754(2) 0.3182(4) 0.12136(13) 0.0261(6) Uani d . 1.000 . .
    C C17 1.1057(2) 0.3423(5) 0.07107(14) 0.0301(6) Uani d . 1.000 . .
    C C18 1.1876(2) 0.5433(5) 0.08102(14) 0.0301(6) Uani d . 1.000 . .
    C C19 1.1396(2) 0.7208(5) 0.14112(14) 0.0293(6) Uani d . 1.000 . .
    C C20 1.0097(2) 0.6961(4) 0.19070(14) 0.0260(6) Uani d . 1.000 . .
    H H1A 0.474(3) 1.088(5) 0.2297(18) 0.034(7) Uiso d . 1.000 . .
    H H1B 0.501(3) 0.971(6) 0.125(2) 0.040(7) Uiso d . 1.000 . .
    H H3 0.74660 0.30430 0.22390 0.0270 Uiso c RU 1.000 . .
    H H5 0.91180 0.24000 0.37480 0.0320 Uiso c RU 1.000 . .
    H H6 0.91520 0.30260 0.53850 0.0340 Uiso c RU 1.000 . .
    H H8 0.83200 0.53470 0.68080 0.0360 Uiso c RU 1.000 . .
    H H9 0.71420 0.85760 0.74290 0.0360 Uiso c RU 1.000 . .
    H H10 0.59130 1.11800 0.64070 0.0370 Uiso c RU 1.000 . .
    H H11 0.58740 1.05650 0.47620 0.0330 Uiso c RU 1.000 . .
    H H16 0.91940 0.17950 0.11430 0.0310 Uiso c RU 1.000 . .
    H H17 1.13830 0.22050 0.03000 0.0360 Uiso c RU 1.000 . .
    H H18 1.27650 0.56020 0.04680 0.0360 Uiso c RU 1.000 . .
    H H19 1.19580 0.85910 0.14820 0.0350 Uiso c RU 1.000 . .
    H H20 0.97710 0.81850 0.23150 0.0310 Uiso c RU 1.000 . .
loop_
    _atom_site_aniso_label
    _atom_site_aniso_U_11
    _atom_site_aniso_U_22
    _atom_site_aniso_U_33
    _atom_site_aniso_U_12
    _atom_site_aniso_U_13
    _atom_site_aniso_U_23
    O1 0.0306(8) 0.0258(8) 0.0186(6) 0.0031(7) -0.0059(5) -0.0008(6)
    N1 0.0309(9) 0.0322(11) 0.0205(9) 0.0045(9) -0.0056(7) -0.0012(8)
    N2 0.0297(9) 0.0375(12) 0.0243(9) 0.0007(9) -0.0046(7) -0.0041(8)
    C1 0.0219(9) 0.0273(11) 0.0178(8) -0.0041(9) -0.0026(7) 0.0026(8)
    C2 0.0202(9) 0.0293(12) 0.0190(9) -0.0025(9) -0.0022(7) 0.0002(8)
    C3 0.0226(9) 0.0205(10) 0.0236(10) -0.0015(9) -0.0021(7) -0.0009(8)
    C4 0.0191(9) 0.0272(12) 0.0213(9) -0.0039(8) -0.0007(7) 0.0010(8)
    C5 0.0249(9) 0.0270(12) 0.0272(10) 0.0003(10) 0.0001(7) 0.0025(9)
    C6 0.0276(10) 0.0325(13) 0.0256(10) -0.0010(10) -0.0044(8) 0.0074(9)
    C7 0.0220(9) 0.0321(12) 0.0223(9) -0.0050(9) -0.0013(7) 0.0029(9)
    C8 0.0259(10) 0.0414(14) 0.0219(9) -0.0058(10) -0.0031(8) 0.0058(9)
    C9 0.0275(10) 0.0427(14) 0.0200(9) -0.0106(11) 0.0002(7) -0.0028(10)
    C10 0.0296(10) 0.0356(13) 0.0268(10) -0.0044(11) 0.0024(8) -0.0060(9)
    C11 0.0280(10) 0.0298(12) 0.0246(10) -0.0018(10) -0.0018(8) -0.0021(9)
    C12 0.0202(9) 0.0301(12) 0.0214(9) -0.0064(9) -0.0012(7) 0.0006(8)
    C13 0.0214(9) 0.0251(11) 0.0213(9) -0.0029(9) -0.0031(7) 0.0036(8)
    C14 0.0226(9) 0.0263(11) 0.0235(10) -0.0010(9) 0.0001(7) 0.0003(9)
    C15 0.0227(10) 0.0265(11) 0.0173(8) 0.0004(9) -0.0025(7) 0.0029(8)
    C16 0.0301(10) 0.0250(12) 0.0231(9) 0.0024(10) -0.0032(7) -0.0016(8)
    C17 0.0319(11) 0.0346(13) 0.0238(9) 0.0069(10) 0.0008(7) -0.0020(10)
    C18 0.0245(10) 0.0429(14) 0.0230(9) 0.0041(10) 0.0002(7) 0.0067(9)
    C19 0.0264(10) 0.0328(12) 0.0286(10) -0.0040(10) -0.0030(8) 0.0056(9)
    C20 0.0274(10) 0.0263(12) 0.0244(10) 0.0001(10) -0.0001(8) -0.0024(9)
_geom_special_details
;
Bond distances, angles <i>etc</i>. have been calculated using the rounded
fractional coordinates. All su's are estimated from the variances of the
(full) variance-covariance matrix. The cell e.s.d.'s are taken into account in
the estimation of distances, angles and torsion angles
;
loop_
    _geom_bond_atom_site_label_1
    _geom_bond_atom_site_label_2
    _geom_bond_site_symmetry_1
    _geom_bond_site_symmetry_2
    _geom_bond_distance
    _geom_bond_publ_flag
    O1 C1 . . 1.368(2) no
    O1 C13 . . 1.396(3) no
    N1 C1 . . 1.342(3) no
    N2 C14 . . 1.154(3) no
    C1 C2 . . 1.358(3) no
    N1 H1B . . 0.91(3) no
    N1 H1A . . 0.95(3) no
    C2 C14 . . 1.420(3) no
    C2 C3 . . 1.520(3) no
    C3 C4 . . 1.512(3) no
    C3 C15 . . 1.525(3) no
    C4 C13 . . 1.363(3) no
    C4 C5 . . 1.422(3) no
    C5 C6 . . 1.367(3) no
    C6 C7 . . 1.419(3) no
    C7 C12 . . 1.422(3) no
    C7 C8 . . 1.418(3) no
    C8 C9 . . 1.368(4) no
    C9 C10 . . 1.404(3) no
    C10 C11 . . 1.373(3) no
    C11 C12 . . 1.410(3) no
    C12 C13 . . 1.424(3) no
    C15 C20 . . 1.391(3) no
    C15 C16 . . 1.386(3) no
    C16 C17 . . 1.393(3) no
    C17 C18 . . 1.381(4) no
    C18 C19 . . 1.388(3) no
    C19 C20 . . 1.385(3) no
    C3 H3 . . 1.0000 no
    C5 H5 . . 0.9500 no
    C6 H6 . . 0.9500 no
    C8 H8 . . 0.9500 no
    C9 H9 . . 0.9500 no
    C10 H10 . . 0.9500 no
    C11 H11 . . 0.9500 no
    C16 H16 . . 0.9500 no
    C17 H17 . . 0.9500 no
    C18 H18 . . 0.9500 no
    C19 H19 . . 0.9500 no
    C20 H20 . . 0.9500 no
loop_
    _geom_angle_atom_site_label_1
    _geom_angle_atom_site_label_2
    _geom_angle_atom_site_label_3
    _geom_angle_site_symmetry_1
    _geom_angle_site_symmetry_2
    _geom_angle_site_symmetry_3
    _geom_angle
    _geom_angle_publ_flag
    C1 O1 C13 . . . 118.39(17) no
    O1 C1 N1 . . . 110.02(18) no
    O1 C1 C2 . . . 121.91(18) no
    N1 C1 C2 . . . 128.06(18) no
    C1 N1 H1B . . . 118(2) no
    H1A N1 H1B . . . 123(3) no
    C1 N1 H1A . . . 118.7(16) no
    C1 C2 C3 . . . 123.25(17) no
    C1 C2 C14 . . . 118.83(19) no
    C3 C2 C14 . . . 117.76(18) no
    C2 C3 C15 . . . 111.21(16) no
    C4 C3 C15 . . . 113.46(15) no
    C2 C3 C4 . . . 108.89(17) no
    C3 C4 C13 . . . 122.12(18) no
    C3 C4 C5 . . . 119.65(19) no
    C5 C4 C13 . . . 118.21(17) no
    C4 C5 C6 . . . 121.3(2) no
    C5 C6 C7 . . . 120.32(19) no
    C8 C7 C12 . . . 118.3(2) no
    C6 C7 C8 . . . 122.1(2) no
    C6 C7 C12 . . . 119.69(18) no
    C7 C8 C9 . . . 120.9(2) no
    C8 C9 C10 . . . 120.29(19) no
    C9 C10 C11 . . . 120.6(2) no
    C10 C11 C12 . . . 120.1(2) no
    C11 C12 C13 . . . 122.97(19) no
    C7 C12 C11 . . . 119.76(18) no
    C7 C12 C13 . . . 117.26(19) no
    O1 C13 C12 . . . 114.26(18) no
    O1 C13 C4 . . . 122.59(16) no
    C4 C13 C12 . . . 123.14(19) no
    N2 C14 C2 . . . 178.3(2) no
    C3 C15 C16 . . . 119.85(19) no
    C3 C15 C20 . . . 121.36(18) no
    C16 C15 C20 . . . 118.70(17) no
    C15 C16 C17 . . . 120.8(2) no
    C16 C17 C18 . . . 119.9(2) no
    C17 C18 C19 . . . 119.82(18) no
    C18 C19 C20 . . . 120.0(2) no
    C15 C20 C19 . . . 120.8(2) no
    C2 C3 H3 . . . 108.00 no
    C4 C3 H3 . . . 108.00 no
    C15 C3 H3 . . . 108.00 no
    C4 C5 H5 . . . 119.00 no
    C6 C5 H5 . . . 119.00 no
    C5 C6 H6 . . . 120.00 no
    C7 C6 H6 . . . 120.00 no
    C7 C8 H8 . . . 120.00 no
    C9 C8 H8 . . . 120.00 no
    C8 C9 H9 . . . 120.00 no
    C10 C9 H9 . . . 120.00 no
    C9 C10 H10 . . . 120.00 no
    C11 C10 H10 . . . 120.00 no
    C10 C11 H11 . . . 120.00 no
    C12 C11 H11 . . . 120.00 no
    C15 C16 H16 . . . 120.00 no
    C17 C16 H16 . . . 120.00 no
    C16 C17 H17 . . . 120.00 no
    C18 C17 H17 . . . 120.00 no
    C17 C18 H18 . . . 120.00 no
    C19 C18 H18 . . . 120.00 no
    C18 C19 H19 . . . 120.00 no
    C20 C19 H19 . . . 120.00 no
    C15 C20 H20 . . . 120.00 no
    C19 C20 H20 . . . 120.00 no
loop_
    _geom_torsion_atom_site_label_1
    _geom_torsion_atom_site_label_2
    _geom_torsion_atom_site_label_3
    _geom_torsion_atom_site_label_4
    _geom_torsion_site_symmetry_1
    _geom_torsion_site_symmetry_2
    _geom_torsion_site_symmetry_3
    _geom_torsion_site_symmetry_4
    _geom_torsion
    _geom_torsion_publ_flag
    C13 O1 C1 N1 . . . . 172.70(17) no
    C13 O1 C1 C2 . . . . -8.3(3) no
    C1 O1 C13 C4 . . . . 13.6(3) no
    C1 O1 C13 C12 . . . . -165.44(17) no
    O1 C1 C2 C3 . . . . -7.7(3) no
    O1 C1 C2 C14 . . . . 176.97(18) no
    N1 C1 C2 C3 . . . . 171.1(2) no
    N1 C1 C2 C14 . . . . -4.2(3) no
    C1 C2 C3 C4 . . . . 16.6(3) no
    C1 C2 C3 C15 . . . . -109.1(2) no
    C14 C2 C3 C4 . . . . -168.01(18) no
    C14 C2 C3 C15 . . . . 66.3(2) no
    C2 C3 C4 C5 . . . . 167.12(18) no
    C2 C3 C4 C13 . . . . -11.3(3) no
    C15 C3 C4 C5 . . . . -68.5(3) no
    C15 C3 C4 C13 . . . . 113.1(2) no
    C2 C3 C15 C16 . . . . -105.1(2) no
    C2 C3 C15 C20 . . . . 71.3(2) no
    C4 C3 C15 C16 . . . . 131.7(2) no
    C4 C3 C15 C20 . . . . -51.9(3) no
    C3 C4 C5 C6 . . . . -176.86(18) no
    C13 C4 C5 C6 . . . . 1.6(3) no
    C3 C4 C13 O1 . . . . -2.7(3) no
    C3 C4 C13 C12 . . . . 176.26(18) no
    C5 C4 C13 O1 . . . . 178.81(18) no
    C5 C4 C13 C12 . . . . -2.2(3) no
    C4 C5 C6 C7 . . . . 0.3(3) no
    C5 C6 C7 C8 . . . . 178.6(2) no
    C5 C6 C7 C12 . . . . -1.8(3) no
    C6 C7 C8 C9 . . . . 178.5(2) no
    C12 C7 C8 C9 . . . . -1.1(3) no
    C6 C7 C12 C11 . . . . -179.80(18) no
    C6 C7 C12 C13 . . . . 1.3(3) no
    C8 C7 C12 C11 . . . . -0.2(3) no
    C8 C7 C12 C13 . . . . -179.15(19) no
    C7 C8 C9 C10 . . . . 1.3(3) no
    C8 C9 C10 C11 . . . . -0.2(3) no
    C9 C10 C11 C12 . . . . -1.1(3) no
    C10 C11 C12 C7 . . . . 1.3(3) no
    C10 C11 C12 C13 . . . . -179.9(2) no
    C7 C12 C13 O1 . . . . 179.84(17) no
    C7 C12 C13 C4 . . . . 0.8(3) no
    C11 C12 C13 O1 . . . . 0.9(3) no
    C11 C12 C13 C4 . . . . -178.1(2) no
    C3 C15 C16 C17 . . . . 176.54(18) no
    C20 C15 C16 C17 . . . . 0.1(3) no
    C3 C15 C20 C19 . . . . -176.69(18) no
    C16 C15 C20 C19 . . . . -0.3(3) no
    C15 C16 C17 C18 . . . . 0.1(3) no
    C16 C17 C18 C19 . . . . -0.1(3) no
    C17 C18 C19 C20 . . . . -0.2(3) no
    C18 C19 C20 C15 . . . . 0.3(3) no
loop_
    _geom_hbond_atom_site_label_D
    _geom_hbond_atom_site_label_H
    _geom_hbond_atom_site_label_A
    _geom_hbond_site_symmetry_A
    _geom_hbond_distance_DH
    _geom_hbond_distance_HA
    _geom_hbond_distance_DA
    _geom_hbond_angle_DHA
    _geom_hbond_publ_flag
    N1 H1B N2 2_655 0.91(3) 2.09(3) 2.970(2) 163(3) yes
    C9 H9 Cg1 2_756 0.95 2.88 3.574(2) 131 yes
_shelx_hkl_file
;
   0  -6  -1 18363.9 264.831   3
   0  -6  -2 54584.8 462.419   3
   0  -6  -3 59195.0 484.608   3
   0  -6  -4 31565.2 347.696   3
   0  -6  -5 41203.4 380.296   3
   0  -6  -6 395.322 37.4802   3
   0  -6  -7 4272.02 113.899   3
   0  -5  -6 415.312 47.3568   3
   0  -5  -7 9491.41 225.667   3
   0  -5  -8 1476.13 79.1677   3
   0  -5  -9 11561.5 206.795   3
   0  -5 -10 10431.7 184.553   3
   0  -5 -11 2470.03 80.7672   3
   0  -4   0 26756.6 650.023   2
   0  -4  -8 36560.6 436.842   3
   0  -4  -9 79499.1 627.593   3
   0  -4 -10 1050.48 65.5854   3
   0  -4 -11 9381.08 186.249   3
   0  -4 -12 13529.6 204.136   3
   0  -4 -13 20627.1 227.498   3
   0  -3   0 10.5106 10.3768   1
   0  -3   1 7380.73 234.311   1
   0  -3  -1 2184.10 103.188   1
   0  -3   2 231203. 1373.27   1
   0  -3   3 20684.3 449.753   1
   0  -3   3 21424.6 339.469   2
   0  -3   4 306408. 1910.68   1
   0  -3   5 74717.4 1037.52   1
   0  -3  -6 8425.02 392.421   2
   0  -3   6 8377.82 379.976   1
   0  -3  -8 51005.1 482.281   3
   0  -3  -9 202447. 982.394   3
   0  -3 -10 39868.9 428.282   3
   0  -3 -11 33533.5 373.298   3
   0  -3 -12 62417.6 491.316   3
   0  -3 -13 18003.6 235.211   3
   0  -2   0 336699. 1183.14   1
   0  -2   1 145766. 828.016   1
   0  -2  -1 144760. 672.285   1
   0  -2   2 48168.2 537.277   1
   0  -2   2 49001.9 610.411   1
   0  -2   3 13080.0 312.181   1
   0  -2  -3 14471.4 229.078   1
   0  -2  -4 162202. 845.126   1
   0  -2  -5 193292. 1120.50   1
   0  -2  -6 16514.6 359.967   1
   0  -2  -7 33456.5 361.592   6
   0  -2  -7 32954.7 675.471   2
   0  -2  -8 22296.6 592.376   2
   0  -2  -8 22000.5 286.572   3
   0  -2  -8 22138.4 314.434   6
   0  -2  -9 2043.47 87.8045   3
   0  -2  -9 1969.39 97.5917   6
   0  -2 -10 60145.7 575.017   6
   0  -2 -10 58939.4 482.245   3
   0  -2 -11 383283. 1514.09   6
   0  -2 -11 390917. 1241.94   3
   0  -2 -12 96646.1 754.315   6
   0  -2 -12 96360.7 599.628   3
   0  -2 -13 3349.43 106.526   3
   0  -2 -13 3168.02 129.580   6
   0  -1   0 15.4503 5.44320   1
   0  -1   0 37.8993 9.45134   1
   0  -1   2 329038. 1263.70   1
   0  -1  -4 225471. 1097.71   1
   0  -1   4 234041. 1445.47   1
   0  -1  -5 39462.5 534.670   1
   0  -1  -6 186354. 1266.69   1
   0  -1  -6 175401. 1208.09   2
   0  -1  -7 130339. 577.571   3
   0  -1  -7 129791. 1100.62   2
   0  -1  -8 1564.21 150.297   1
   0  -1  -8 1728.31 68.9144   3
   0  -1  -8 1733.47 82.5757   6
   0  -1  -8 1618.20 132.032   2
   0  -1  -9 14885.8 439.796   2
   0  -1  -9 14312.9 264.269   6
   0  -1  -9 13477.4 200.688   3
   0  -1  -9 14890.1 511.988   1
   0  -1 -10 29513.4 310.711   3
   0  -1 -10 29871.7 406.151   6
   0  -1 -11 5280.78 177.210   6
   0  -1 -11 5499.09 133.448   3
   0  -1 -12 425.449 50.3892   6
   0  -1 -13 56006.7 592.552   6
   0  -1 -14 5126.37 168.508   6
   0  -1 -15 11277.0 228.672   6
   0   0  -2 4450.15 114.826   1
   0   0   2 3405.99 101.786   1
   0   0  -4 109113. 590.246   2
   0   0   4 115253. 878.689   1
   0   0  -5 7865.41 175.522   2
   0   0  -5 7315.55 232.307   1
   0   0   5 8056.79 278.867   1
   0   0  -6 642306. 2513.59   1
   0   0  -8 352.954 35.5046   4
   0   0  -8 328.671 69.5376   1
   0   0  -8 259.074 32.1446   6
   0   0  -9 8353.97 183.225   4
   0   0  -9 8659.91 199.015   6
   0   0  10 120108. 696.125   7
   0   0 -10 119707. 799.522   6
   0   0 -10 120912. 694.699   4
   0   0 -11 2737.09 106.373   4
   0   0 -11 2846.91 129.699   6
   0   0  11 2689.86 106.337   7
   0   0 -12 28337.8 420.829   6
   0   0  12 28571.1 351.509   7
   0   0 -13 26392.7 407.031   6
   0   0 -14 26522.7 392.217   6
   0   0 -15 23485.7 284.065   8
   0   0 -15 25359.1 349.314   6
   0   0  16 31469.0 302.850   9
   0   0 -16 32258.1 344.827   6
   0   1  -4 217793. 1272.81   1
   0   1   4 236748. 1212.85   1
   0   1   5 39220.9 568.305   1
   0   1  -5 38545.9 587.928   1
   0   1  -6 188963. 1426.10   1
   0   1  -7 131860. 656.444   4
   0   1  -7 133317. 621.842  11
   0   1  -8 1609.85 159.338   1
   0   1  -8 1655.36 79.2588   6
   0   1  -8 1775.95 79.3788  11
   0   1  -8 1526.43 78.3121   4
   0   1  -9 14345.7 527.877   1
   0   1  -9 13962.2 251.266   6
   0   1  -9 14337.6 244.880   4
   0   1  10 28916.5 366.361   7
   0   1 -10 29660.8 377.285   4
   0   1 -10 28897.5 385.625   6
   0   1 -11 5555.49 177.866   6
   0   1 -11 5737.54 166.594   4
   0   1  11 5240.28 158.216   7
   0   1 -12 424.299 46.7982   4
   0   1 -12 339.685 44.4548   6
   0   1  12 332.247 38.9524   7
   0   1 -13 56535.3 476.228   8
   0   1 -13 55852.7 579.257   6
   0   1  13 54957.1 515.009   7
   0   1  14 5242.05 147.824   7
   0   1 -14 5368.45 169.131   6
   0   1 -14 5524.82 151.582   4
   0   1 -14 5216.73 136.492   8
   0   1  15 11592.1 202.367   7
   0   1 -15 11677.7 183.603   8
   0   1 -15 11166.1 224.384   6
   0   1  15 11421.1 208.038   9
   0   1  16 5370.25 126.768   9
   0   1 -16 5517.92 137.375   6
   0   2   2 48389.9 363.223   1
   0   2   3 13326.9 219.335   1
   0   2   4 153447. 870.603   1
   0   2  -4 150659. 1181.58   1
   0   2   5 167400. 722.318   3
   0   2   5 167619. 1080.05   1
   0   2  -6 16422.6 232.871   4
   0   2   6 17186.6 213.811   5
   0   2  -6 16715.7 200.189   8
   0   2   6 17399.0 243.858   3
   0   2  -6 16540.4 221.497   6
   0   2  -7 33532.4 355.681   4
   0   2  -7 34141.8 336.643  11
   0   2  -7 32279.9 298.286   8
   0   2  -7 32134.7 332.568   6
   0   2  -7 32171.6 714.783   1
   0   2   8 21866.2 310.062   7
   0   2  -8 22347.7 298.045   6
   0   2  -8 21634.2 259.055   8
   0   2  -8 21460.8 280.164  11
   0   2   9 2093.20 98.6675   7
   0   2  -9 1931.94 80.5672   8
   0   2  -9 1936.59 87.6665  11
   0   2  -9 2227.42 98.1504   6
   0   2  -9 1703.21 96.2045   4
   0   2 -10 58066.5 557.495   4
   0   2  10 60477.1 560.882   7
   0   2 -10 60893.6 559.635   6
   0   2 -10 57318.8 457.566   8
   0   2  11 380517. 1443.97   7
   0   2 -11 380858. 1207.11   8
   0   2 -12 95129.7 714.818   4
   0   2  12 97121.0 723.995   9
   0   2 -12 96856.1 728.713   6
   0   2  12 95094.3 718.575   7
   0   2 -12 95592.9 597.110   8
   0   2 -13 2942.40 118.794   4
   0   2  13 3116.53 126.636   7
   0   2  13 3086.79 126.026   9
   0   2 -13 3023.54 123.904   6
   0   2 -13 3137.14 102.063   8
   0   2 -14 5456.44 149.446   4
   0   2 -14 5671.00 132.109   8
   0   2  14 5390.46 151.298   9
   0   2  14 5173.37 145.770   7
   0   2 -14 5260.89 153.020   6
   0   2 -15 1477.26 69.3896   4
   0   2  15 1274.95 64.9155   7
   0   2 -15 1371.90 70.3415   6
   0   2  15 1320.70 65.8190   9
   0   3   0 222.638 24.1625   5
   0   3   0 167.573 21.7341   8
   0   3  -1 5570.96 117.819   8
   0   3   1 5469.47 115.463   9
   0   3   2 217173. 784.405  10
   0   3   2 215909. 753.274   9
   0   3  -2 214678. 745.295   8
   0   3  -2 216947. 744.752   5
   0   3   3 23673.4 283.873   3
   0   3   3 19994.3 234.630   9
   0   3  -3 18943.8 237.414   4
   0   3  -3 20656.5 222.644   9
   0   3   3 24140.1 266.247   5
   0   3  -3 21366.7 238.472   5
   0   3   3 20090.4 245.284  10
   0   3   3 20414.3 239.642   7
   0   3  -3 18946.4 226.593   8
   0   3   4 292473. 948.298   9
   0   3  -4 337187. 934.244   5
   0   3  -4 290911. 909.146   8
   0   3  -4 298907. 971.486   4
   0   3  -4 300110. 866.800   9
   0   3   4 314583. 985.520   5
   0   3   4 302441. 990.456   7
   0   3   4 297911. 969.477  10
   0   3   4 327243. 1101.45   3
   0   3   5 75889.4 528.831   7
   0   3  -5 81086.0 491.205   9
   0   3   5 73027.7 554.458   3
   0   3  -5 74719.9 459.516   5
   0   3   5 72642.7 503.837   9
   0   3  -5 77206.6 479.613   8
   0   3  -5 68994.0 497.916   4
   0   3   5 79312.0 509.501   5
   0   3   6 8147.77 189.434   3
   0   3   6 7319.24 157.472   5
   0   3   6 8021.67 172.752   9
   0   3   6 8441.37 187.055   7
   0   3  -6 7935.26 162.485   8
   0   3  -6 8230.95 155.447   9
   0   3  -6 8883.12 192.489   4
   0   3   7 2557.01 106.900   3
   0   3   7 2466.55 103.482   9
   0   3   7 2686.35 98.0202   5
   0   3  -7 2323.91 90.2630   8
   0   3  -7 2668.69 110.695   4
   0   3   7 2559.80 109.572   7
   0   3  -8 49567.6 445.831  11
   0   3   8 49182.0 481.568   9
   0   3   8 47957.8 425.886   5
   0   3  -8 50352.5 428.915   8
   0   3  -8 49546.8 500.441   4
   0   3   8 50936.2 508.723   7
   0   3  -9 205049. 1051.35   4
   0   3  -9 203526. 932.145  11
   0   3   9 204783. 1012.90   9
   0   3  10 41604.8 468.299   9
   0   3  10 41727.1 486.358   7
   0   3 -10 42090.8 485.014   4
   0   3  11 31413.5 400.477   9
   0   3 -11 31540.2 343.700   8
   0   3  12 60475.0 547.804   9
   0   3 -12 59901.9 553.443   4
   0   3  12 60358.8 563.289   7
   0   3 -13 17715.3 277.278   4
   0   3  13 16927.6 275.372   7
   0   3  13 17395.9 272.348   9
   0   3 -14 50757.0 418.140   4
   0   3  14 49604.3 424.028   7
   0   3  14 50192.9 418.062   9
   0   4   0 27293.6 322.552   5
   0   4   0 27438.0 298.576   9
   0   4   1 101556. 648.804   3
   0   4  -1 96852.1 553.491   9
   0   4   1 89322.1 596.117  10
   0   4  -1 101815. 605.984   5
   0   4   1 91681.3 598.085   5
   0   4   1 92509.7 556.437   9
   0   4  -1 87609.1 585.664   3
   0   4  -2 7577.07 154.568   9
   0   4  -2 7876.58 173.589   5
   0   4   2 7349.07 158.549   9
   0   4   2 8677.83 186.749  10
   0   4   2 7626.72 181.402   3
   0   4  -2 7134.80 159.406   3
   0   4  -2 7726.36 174.059   8
   0   4   2 8781.49 187.198   5
   0   4  -3 65977.4 494.875   8
   0   4   3 65995.7 553.940   3
   0   4   3 64526.1 485.160   9
   0   4   3 67223.0 521.362  10
   0   4  -3 64726.9 477.133   5
   0   4  -4 7068.93 161.048   4
   0   4   4 6764.52 163.430   9
   0   4   4 6619.35 183.900   3
   0   4   4 7006.96 163.268   7
   0   4  -4 6529.25 148.778   5
   0   4  -4 6911.16 160.435   8
   0   4   4 6653.07 168.073   5
   0   4  -5 118011. 697.228   4
   0   4  -5 119415. 665.265   8
   0   4   5 117114. 707.906   9
   0   4   5 116504. 717.398   5
   0   4   5 117724. 714.585   7
   0   4   6 57464.0 549.113   3
   0   4  -6 55064.9 502.072   4
   0   4  -6 57967.6 478.329   8
   0   4  -6 59946.9 455.155   5
   0   4   6 57813.3 511.756   9
   0   4   6 60959.8 515.884   5
   0   4   6 59696.1 528.678   7
   0   4   7 1048.90 65.8042   5
   0   4  -7 925.817 66.7568   4
   0   4  -7 966.789 60.9604   8
   0   4   7 947.103 66.2738   7
   0   4   7 852.909 61.3603   9
   0   4   8 32539.7 365.769   5
   0   4   8 33875.7 422.495   7
   0   4  -8 32499.6 347.046   8
   0   4  -8 32529.7 406.169   4
   0   4  -8 32351.1 362.614  11
   0   4   8 32178.8 390.318   9
   0   4   9 82434.1 660.625   7
   0   4   9 82183.0 625.737   9
   0   4  -9 84467.9 568.800  11
   0   4  -9 77293.3 525.781   8
   0   4  -9 78135.0 632.909   4
   0   4 -10 1272.97 76.1269   4
   0   4 -10 1161.34 63.9693  11
   0   4  10 1174.31 72.0649   9
   0   4  10 1092.54 73.7103   7
   0   4  11 9622.43 210.573   7
   0   4  11 9113.45 195.963   9
   0   4 -11 9390.24 205.933   4
   0   4  12 12577.4 213.681   9
   0   4  12 12588.1 225.142   7
   0   4 -12 11990.5 211.744   4
   0   4 -13 18629.8 243.684   4
   0   4  13 19326.7 253.144   7
   0   4  13 19433.0 242.761   9
   0   5   0 21.5881 12.0111   5
   0   5   0 10.5387 9.97738  10
   0   5  -1 71536.0 568.482   5
   0   5  -1 67986.8 561.718  10
   0   5   1 65920.6 554.328  10
   0   5   1 68760.3 581.140   5
   0   5   1 64654.8 488.150   9
   0   5   1 69114.0 584.910   3
   0   5   2 14134.5 262.687   3
   0   5  -2 13837.5 247.352  10
   0   5  -2 13676.6 240.405   5
   0   5   2 13663.0 261.801   5
   0   5   2 13506.5 223.827   9
   0   5   2 14461.7 265.729  10
   0   5   3 120136. 683.252   9
   0   5  -3 121427. 720.993  10
   0   5   4 29374.0 395.489   3
   0   5  -4 29278.5 344.334  10
   0   5   4 31038.2 394.064   5
   0   5  -4 26879.2 333.199   5
   0   5   4 27827.6 334.669   9
   0   5   5 30979.6 403.298   3
   0   5   5 29403.5 350.283   9
   0   5  -5 31258.0 344.866   5
   0   5  -5 29463.9 321.788  12
   0   5   5 30027.4 385.429   5
   0   5  -5 31446.9 346.017  10
   0   5   6 464.020 43.2207   9
   0   5   6 344.600 42.7140   5
   0   5   7 10045.4 202.587   5
   0   5   7 10991.6 197.741  12
   0   5   7 10787.8 208.973   9
   0   5  -7 10751.9 204.604   4
   0   5   7 11595.7 219.912   7
   0   5   8 1190.52 67.5338   5
   0   5   8 1311.40 70.9030   9
   0   5  -8 1206.74 67.8986   4
   0   5   9 10565.7 194.203   9
   0   5   9 10808.9 203.714   7
   0   5  -9 10400.9 196.249   4
   0   5  10 10965.7 193.725   7
   0   5  10 10604.7 181.713   9
   0   5  11 2338.47 83.6885   7
   0   5 -11 1862.14 72.2684   4
   0   6   0 36135.3 370.868   5
   0   6   1 20432.2 282.112   5
   0   6  -1 19730.7 281.722   5
   0   6   2 56031.2 466.159   5
   0   6  -2 55978.1 454.791  12
   0   6   3 61322.5 486.438   5
   0   6  -3 60428.5 456.445   5
   0   6   3 60783.1 476.250  12
   0   6  -4 31676.9 305.572  12
   0   6   4 30330.1 326.803  12
   0   6   4 32253.3 343.143   5
   0   6  -4 29316.0 295.156   5
   0   6   5 43294.2 377.228   5
   0   6   5 43021.7 362.146  12
   0   6   6 312.703 33.5338   5
   0   6   6 395.771 32.9909  12
   0   6   7 3711.75 102.260   5
   1  -6  -7 11867.3 183.125   3
   1  -6  -6 2722.72 88.7928   3
   1  -6  -5 39541.7 356.196   3
   1  -6  -4 6053.31 146.026   3
   1  -6  -3 79211.4 519.650   3
  -1  -6  -5 2438.02 105.127   3
  -1  -6  -6 2099.36 88.2098   3
  -1  -6  -7 2330.64 82.5931   3
   1  -5 -11 828.648 45.7984   3
   1  -5 -10 16616.0 227.268   3
   1  -5  -9 2455.77 93.9836   3
   1  -5  -8 15796.6 260.829   3
   1  -5  -7 10756.4 225.058   3
   1  -5  -6 5545.96 171.842   3
   1  -5  -5 168.564 32.5017   3
   1  -5  -4 45341.4 484.817   3
  -1  -5  -7 11059.3 245.843   3
  -1  -5  -8 28458.8 368.159   3
  -1  -5  -9 38357.4 377.661   3
  -1  -5 -10 6205.21 142.149   3
  -1  -5 -11 3957.68 100.765   3
   1  -4 -13 2799.47 82.7335   3
   1  -4 -12 11772.1 189.957   3
   1  -4 -11 2026.74 86.5828   3
   1  -4 -10 8762.01 194.371   3
   1  -4  -9 34128.7 413.361   3
   1  -4  -8 1693.84 89.5374   3
   1  -4  -7 4251.06 158.412   3
   1  -4  -6 1663.60 97.5327   3
   1  -4  -2 36571.2 809.389   2
   1  -4  -1 3874.07 252.066   2
  -1  -4  -9 96415.7 692.962   3
  -1  -4 -10 19794.8 289.609   3
  -1  -4 -11 4697.13 134.735   3
  -1  -4 -12 14640.1 210.647   3
   1  -3 -14 5821.68 124.205   3
   1  -3 -13 8609.19 168.268   3
   1  -3 -12 136203. 728.502   3
   1  -3 -11 124367. 737.164   3
   1  -3 -10 70201.7 577.369   3
   1  -3  -9 137342. 815.329   3
   1  -3  -8 66977.6 573.752   3
   1  -3  -7 42430.6 437.938   3
   1  -3  -6 70097.2 1106.36   2
  -1  -3   6 75291.3 1206.53   1
  -1  -3   5 92384.4 1191.37   1
   1  -3  -5 94222.5 1226.20   2
  -1  -3   4 13923.8 427.436   1
   1  -3  -4 14715.0 457.692   2
  -1  -3   3 3075.41 182.608   1
   1  -3  -3 3391.48 207.767   2
  -1  -3   2 156970. 1300.04   1
   1  -3  -2 146322. 1298.12   2
   1  -3  -1 48166.9 710.407   2
  -1  -3   1 49853.4 711.291   1
   1  -3   0 45902.8 646.239   2
  -1  -3   0 46182.8 668.151   1
   1  -3   1 239480. 1079.87   1
  -1  -3  -1 227491. 1507.29   1
   1  -3   2 136595. 935.044   2
   1  -3   2 135933. 961.551   1
  -1  -3  -3 1990.29 279.391   1
   1  -3   3 172775. 1243.70   1
   1  -3   4 211778. 1558.51   1
   1  -3   5 40168.3 760.002   1
   1  -3   6 57513.2 1010.92   1
  -1  -3  -9 203622. 966.528   3
  -1  -3 -10 11334.0 226.038   3
  -1  -3 -11 19772.0 283.961   3
  -1  -3 -12 2276.03 89.0112   3
  -1  -3 -13 4430.08 113.560   3
   1  -2 -14 69.4484 15.1957   3
   1  -2 -13 514.461 42.5082   3
   1  -2 -12 36296.0 462.607   6
   1  -2 -12 35709.3 371.625   3
   1  -2 -11 25507.1 326.960   3
   1  -2 -11 25301.3 386.550   6
   1  -2 -10 211550. 925.980   3
   1  -2 -10 210963. 1100.92   6
   1  -2  -9 74629.6 621.538   6
   1  -2  -9 74251.5 546.110   3
  -1  -2   8 69371.3 1176.19   1
   1  -2  -8 69664.8 510.966   3
   1  -2  -8 71428.3 574.163   6
  -1  -2   7 75999.7 1125.57   1
   1  -2  -7 79805.8 1062.01   2
   1  -2  -7 77158.8 529.914   3
   1  -2  -7 81455.1 575.148   6
   1  -2  -6 48647.4 416.940   6
   1  -2  -6 45868.6 735.727   2
   1  -2  -6 49512.9 405.620   3
  -1  -2   6 45295.3 784.598   1
  -1  -2   5 18399.7 462.679   1
   1  -2  -5 17874.8 270.611   1
  -1  -2   4 1565.40 124.957   1
   1  -2  -4 1449.20 119.513   2
  -1  -2   3 224821. 1370.64   1
   1  -2  -3 222416. 1376.25   2
  -1  -2   2 816627. 2765.30   1
  -1  -2   1 368019. 1576.08   1
  -1  -2   1 384172. 1685.61   1
  -1  -2   0 438763. 1639.77   1
   1  -2   1 172488. 896.486   2
   1  -2   1 174323. 809.670   1
   1  -2   2 14672.9 223.352   2
   1  -2   2 14508.3 336.006   1
  -1  -2  -3 51924.0 556.913   1
   1  -2   3 31724.4 592.033   1
  -1  -2  -4 159104. 1101.82   1
  -1  -2  -5 157794. 1150.52   1
  -1  -2  -6 95521.6 980.964   1
  -1  -2  -7 3965.03 230.218   1
  -1  -2  -7 3555.71 116.131   6
  -1  -2  -8 7696.45 184.227   6
  -1  -2  -9 6648.05 181.922   6
  -1  -2  -9 6831.76 160.805   3
  -1  -2 -10 76453.0 642.050   6
  -1  -2 -10 78304.4 545.095   3
  -1  -2 -11 116844. 820.073   6
  -1  -2 -11 115557. 649.878   3
  -1  -2 -12 51040.8 541.236   6
  -1  -2 -12 52396.7 425.300   3
  -1  -2 -13 11519.6 248.692   6
  -1  -2 -14 12686.5 243.275   6
   1  -1 -16 10591.8 167.995   8
   1  -1 -14 39760.0 470.522   6
   1  -1 -13 17462.3 333.417   6
   1  -1 -13 18000.8 247.359   3
   1  -1 -12 3537.90 149.045   6
   1  -1 -12 3563.45 112.408   3
   1  -1 -11 10792.0 256.676   6
   1  -1 -11 10590.6 196.716   3
   1  -1 -10 7715.25 208.866   6
   1  -1 -10 7626.30 163.236   3
   1  -1  -9 46556.6 898.002   1
   1  -1  -9 45766.6 392.507   3
   1  -1  -9 46181.1 481.720   6
   1  -1  -8 12364.3 230.005   6
   1  -1  -8 12493.0 396.491   1
   1  -1  -8 11613.6 186.424   3
   1  -1  -7 79654.9 908.969   1
   1  -1  -7 75312.6 451.977   3
   1  -1  -7 73135.3 850.546   2
   1  -1  -7 78438.6 541.878   6
   1  -1  -6 135814. 1077.99   2
   1  -1  -6 149950. 1092.69   1
   1  -1  -5 72126.0 729.927   2
   1  -1  -5 76620.0 689.081   1
   1  -1  -4 52070.7 477.306   1
   1  -1  -4 50228.9 569.615   2
  -1  -1   3 213251. 1167.87   1
   1  -1  -3 203966. 1071.80   2
  -1  -1   2 143481. 851.627   1
  -1  -1   2 144205. 905.314   1
   1  -1   2 305009. 1245.45   1
   1  -1   4 300815. 1713.98   1
  -1  -1  -4 310621. 1497.68   1
  -1  -1  -5 424189. 1919.35   1
  -1  -1  -6 126797. 1108.50   1
  -1  -1  -7 364699. 1168.73   6
  -1  -1  -7 347776. 2081.80   1
  -1  -1  -8 133385. 1210.49   2
  -1  -1  -8 130907. 1491.67   1
  -1  -1  -8 131947. 734.160   6
  -1  -1  -9 189162. 947.744   6
  -1  -1  -9 192030. 1888.19   1
  -1  -1 -10 5960.81 178.058   6
  -1  -1 -10 5883.29 131.880   3
  -1  -1 -11 89732.7 735.138   6
  -1  -1 -12 9050.73 234.228   6
  -1  -1 -13 26822.8 404.839   6
  -1  -1 -14 26844.4 385.617   6
  -1  -1 -15 5614.85 158.380   6
  -1  -1 -16 1981.11 83.2316   6
  -1  -1 -16 812.775 45.2899   8
   1   0 -16 21101.9 234.213   8
  -1   0  16 19792.5 231.603   9
   1   0 -15 13609.8 222.388   8
   1   0 -15 13536.6 249.963   6
  -1   0  15 13409.4 217.119   9
   1   0 -14 5995.71 181.725   6
   1   0 -13 109286. 843.051   6
   1   0 -12 7722.27 217.958   6
   1   0 -11 29156.2 418.550   6
   1   0 -11 29388.4 304.436   3
  -1   0  11 28538.0 347.581   7
   1   0 -10 127442. 627.677   3
   1   0 -10 128358. 835.282   6
   1   0  -9 862.951 48.3875   3
   1   0  -9 932.859 65.6163   6
  -1   0   9 890.041 55.0992   7
   1   0  -9 783.491 126.766   1
   1   0  -8 7258.56 157.860   4
   1   0  -8 7583.15 328.726   1
   1   0  -8 7618.90 140.594   3
   1   0  -8 7584.32 179.230   6
  -1   0   8 7528.83 155.266   7
   1   0  -7 2376.66 91.1174   6
   1   0  -7 2467.27 172.244   1
   1   0  -6 343213. 1797.20   1
   1   0  -5 32533.0 490.665   1
  -1   0   5 25862.6 486.867   1
   1   0  -4 15554.3 301.483   1
  -1   0   4 18046.7 359.156   1
  -1   0   3 7388.26 169.445   2
  -1   0   3 7249.02 188.285   1
   1   0  -3 7309.97 179.820   1
  -1   0   2 31705.9 337.235   1
  -1   0   2 27785.6 284.705   2
  -1   0   0 91.0381 14.6689   1
   1   0   0 18.6250 5.05473   1
   1   0   2 1523.70 83.5453   1
  -1   0  -2 1427.88 79.9481   1
  -1   0  -5 85163.7 821.370   1
  -1   0  -6 16698.6 430.444   1
  -1   0  -7 7205.89 195.432   2
  -1   0  -7 7630.34 161.020   6
  -1   0  -7 7381.36 325.113   1
  -1   0  -8 3105.57 109.159   4
  -1   0  -8 3841.68 121.527   6
  -1   0  -8 3661.07 147.692   2
  -1   0  -8 3325.40 227.255   1
  -1   0  -9 124050. 775.534   6
  -1   0  -9 127559. 1542.06   1
  -1   0 -10 5977.26 175.993   6
  -1   0 -10 6686.45 164.321   4
  -1   0 -11 8582.80 198.375   4
  -1   0 -11 8461.43 218.887   6
  -1   0 -12 283.181 33.1575   4
  -1   0 -12 338.479 44.4550   6
   1   0  12 239.707 31.4864   7
  -1   0 -13 6013.33 191.020   6
   1   0  13 5678.99 153.271   7
  -1   0 -14 9445.24 229.859   6
  -1   0 -15 95.8884 18.4531   8
  -1   0 -15 186.435 26.8407   6
  -1   0 -16 6467.99 155.010   6
   1   1 -16 13432.8 176.761   8
  -1   1  16 13577.8 193.787   9
   1   1 -15 35884.0 329.905   8
   1   1 -15 35965.9 398.179   6
  -1   1  15 35064.5 354.802   9
  -1   1  14 40562.5 411.355   7
   1   1 -14 39818.5 460.836   6
   1   1 -14 40304.2 389.697   8
  -1   1  14 39735.3 419.546   9
   1   1 -13 18440.4 290.973   4
   1   1 -13 18139.8 276.273   8
  -1   1  13 17684.3 294.049   9
  -1   1  13 17357.6 286.072   7
   1   1 -13 17508.0 327.748   6
  -1   1  12 3487.42 133.285   7
   1   1 -12 3653.72 133.741   4
   1   1 -12 3531.75 144.765   6
   1   1 -11 11040.9 229.622   4
  -1   1  11 10699.9 226.739   7
   1   1 -11 10545.5 248.095   6
   1   1 -10 7704.31 199.943   6
   1   1 -10 7901.23 188.585   4
  -1   1  10 7828.81 188.425   7
  -1   1   9 45964.1 438.156   7
   1   1  -9 47635.6 445.569   4
   1   1  -9 46899.2 473.602   6
   1   1  -8 12351.2 454.172   1
  -1   1   8 11745.1 208.671   7
   1   1  -8 12735.0 220.009   4
   1   1  -8 12096.8 221.448   6
   1   1  -7 78715.7 524.148   4
   1   1  -7 79214.5 461.728  11
  -1   1   7 74528.1 495.613   7
   1   1  -7 74229.3 506.028   6
   1   1  -7 76094.9 998.274   1
   1   1  -6 131187. 1192.56   1
  -1   1   6 130437. 607.944   7
  -1   1   5 70820.7 712.033   1
   1   1  -5 78447.3 844.313   1
   1   1  -4 54634.4 654.829   1
  -1   1   4 48913.9 508.245   1
  -1   1   3 223040. 840.672   1
   1   1   2 295085. 1219.02   1
   1   1   4 321779. 1619.21   1
  -1   1  -4 316929. 1607.56   1
  -1   1  -5 365296. 1819.91   1
  -1   1  -6 120180. 1155.90   1
  -1   1  -6 117594. 592.424   4
  -1   1  -7 336522. 2126.11   1
  -1   1  -7 334624. 1051.91   4
  -1   1  -8 132290. 692.010  11
  -1   1  -8 126434. 719.583   6
  -1   1  -8 133175. 1496.57   1
  -1   1  -8 125427. 696.518   4
  -1   1  -9 204049. 946.781  11
  -1   1  -9 176288. 1987.39   1
  -1   1  -9 200487. 988.954   6
  -1   1  -9 176495. 877.840   4
  -1   1 -10 6435.36 168.345   4
  -1   1 -10 5769.84 173.169   6
  -1   1 -11 91447.1 723.279   6
  -1   1 -11 94909.5 700.481   4
  -1   1 -12 8399.91 206.198   4
   1   1  12 8288.73 204.413   7
  -1   1 -12 8552.62 225.129   6
  -1   1 -13 26733.5 313.603   8
  -1   1 -13 27960.2 366.076   4
   1   1  13 25975.5 351.409   7
  -1   1 -13 27878.6 409.737   6
   1   1  14 25037.7 324.888   7
  -1   1 -14 25477.6 370.014   6
  -1   1 -14 25002.6 284.603   8
   1   1  15 5454.74 136.071   7
   1   1  15 5434.63 144.113   9
  -1   1 -15 5272.80 151.862   6
   1   1  16 1894.84 76.2233   9
  -1   1 -16 1941.79 80.8477   6
   1   2 -15 15817.4 226.205   4
  -1   2  15 16113.4 230.674   7
  -1   2  15 15920.6 230.005   9
   1   2 -14 58.4551 15.6513   6
  -1   2  14 55.1173 16.0685   7
   1   2 -14 73.8121 14.7864   8
  -1   2  14 36.4078 9.04999   9
   1   2 -13 419.999 44.5703   4
  -1   2  13 532.799 50.9579   9
   1   2 -13 462.272 48.1624   6
   1   2 -13 477.354 39.6619   8
  -1   2  12 36193.8 438.899   9
  -1   2  12 36192.5 441.714   7
   1   2 -12 35395.9 443.170   6
   1   2 -12 35562.7 378.037   8
   1   2 -11 25741.0 375.259   4
  -1   2  11 25480.6 367.737   9
   1   2 -11 25560.6 325.321   8
  -1   2  11 25428.6 373.174   7
   1   2 -11 25115.4 367.928   6
   1   2 -10 209246. 913.072   8
  -1   2  10 213312. 1047.44   9
  -1   2  10 214484. 1061.87   7
   1   2 -10 210998. 1033.63   6
  -1   2   9 72580.4 582.648   9
   1   2  -9 71651.0 570.609   6
  -1   2   9 75725.3 607.896   7
   1   2  -9 74522.7 528.675   8
   1   2  -8 69171.2 534.493   6
  -1   2   8 69266.1 537.520   9
  -1   2   8 70902.5 560.114   7
   1   2  -8 71266.4 492.711   8
   1   2  -8 72324.3 493.441  11
   1   2  -8 68553.1 548.375   4
   1   2  -7 78345.6 531.054   6
   1   2  -7 80464.7 495.349   8
   1   2  -7 77340.6 547.188   4
   1   2  -7 80297.7 485.715  11
  -1   2   7 77300.3 552.119   7
  -1   2   7 80367.5 544.689   9
   1   2  -6 49785.5 418.682   4
  -1   2   6 49162.1 401.296   9
   1   2  -6 48448.7 359.161  11
  -1   2   6 47935.8 407.091   7
   1   2  -6 48145.9 365.654   8
   1   2  -5 19646.3 247.875   4
   1   2  -5 19714.1 218.978   8
  -1   2   5 19935.8 243.172   3
   1   2   1 163704. 946.846   1
  -1   2  -2 15329.2 282.194   1
   1   2   2 14368.7 289.240   1
  -1   2  -3 40771.0 532.660   1
   1   2   3 53055.6 598.453   1
   1   2   4 141205. 1069.76   1
  -1   2  -4 165683. 1208.86   1
   1   2   5 140518. 655.683   3
   1   2   5 137438. 584.372  10
   1   2   5 143614. 614.366   5
  -1   2  -5 140989. 1236.23   1
  -1   2  -5 136388. 638.559   4
   1   2   6 87763.0 549.040   3
  -1   2  -6 93407.5 536.458   6
  -1   2  -6 95977.9 1114.45   1
  -1   2  -6 88861.9 503.778   9
  -1   2  -6 86155.8 544.987   4
   1   2   6 92101.2 508.740   5
   1   2   7 3428.46 115.067   3
  -1   2  -7 3626.44 236.178   1
  -1   2  -7 3605.79 119.757   4
  -1   2  -7 3465.95 93.2899   8
  -1   2  -7 3793.05 117.607   6
   1   2   7 3426.45 102.944   5
  -1   2  -8 7632.81 179.230   6
  -1   2  -8 7284.58 141.076   8
  -1   2  -8 6979.35 374.696   1
   1   2   8 7085.98 147.888   5
  -1   2  -8 7868.58 187.990   4
  -1   2  -8 7618.93 175.375  11
  -1   2  -9 6912.09 143.268   8
  -1   2  -9 6390.46 175.829   4
  -1   2  -9 6865.78 175.108  11
  -1   2  -9 6628.35 177.584   6
  -1   2 -10 74859.8 500.142   8
  -1   2 -10 76615.2 641.678   4
  -1   2 -10 76069.9 627.436   6
  -1   2 -11 112870. 618.059   8
  -1   2 -11 114104. 785.881   6
  -1   2 -12 50129.2 404.514   8
  -1   2 -12 50143.2 535.533   6
   1   2  12 49426.8 518.760   7
   1   2  13 11275.8 236.139   9
  -1   2 -13 11129.5 234.936   4
   1   2  13 11353.9 237.139   7
  -1   2 -13 10970.1 239.044   6
   1   2  14 12787.4 235.471   9
  -1   2 -14 12138.9 219.256   4
   1   2  14 12696.5 233.352   7
  -1   2 -14 11954.5 231.404   6
   1   2  15 11517.8 197.110   9
  -1   2 -15 11366.2 202.416   6
   1   2  15 11406.7 193.574   7
  -1   2 -15 11872.6 192.441   4
  -1   3  14 5075.88 133.750   7
   1   3 -14 5455.27 137.538   4
   1   3 -14 4971.48 113.962   8
  -1   3  14 5182.03 130.754   9
   1   3 -13 7946.77 183.630   4
  -1   3  13 7963.97 187.575   7
   1   3 -13 8199.32 163.422   8
  -1   3  13 8338.58 186.944   9
   1   3 -12 133500. 733.890   8
  -1   3  12 135540. 837.798   7
  -1   3  11 124887. 812.703   9
  -1   3  11 125664. 836.851   7
   1   3 -11 124595. 720.138   8
  -1   3  10 70708.6 616.676   9
   1   3 -10 68451.6 611.864   4
  -1   3  10 69441.3 635.543   7
   1   3  -9 148397. 791.423   8
   1   3  -9 147453. 892.485   4
  -1   3   9 152127. 893.620   9
   1   3  -9 163812. 801.307  11
  -1   3   9 158157. 950.179   7
   1   3  -8 66909.6 521.934   8
  -1   3   8 71017.4 588.828   9
   1   3  -8 69579.1 590.964   4
  -1   3   8 70022.9 604.375   7
   1   3  -8 67896.1 487.679  11
  -1   3   7 44370.6 450.721   9
   1   3  -7 44546.5 452.015   4
  -1   3   7 44772.6 464.225   7
   1   3  -7 44229.8 409.066   8
   1   3  -7 43190.9 378.687  11
  -1   3   7 44131.6 382.504   5
   1   3  -6 69083.2 536.373   4
   1   3  -6 69986.3 499.818   8
  -1   3   6 69866.3 537.672   9
  -1   3   6 69413.1 484.731   5
  -1   3   6 69694.2 550.537   7
   1   3  -5 95530.2 573.923   8
  -1   3   5 93198.4 601.531   7
  -1   3   5 89477.4 539.324   5
   1   3  -5 93733.2 589.126   4
  -1   3   5 93405.9 612.576   3
  -1   3   5 90915.4 581.631   9
   1   3  -4 14362.3 211.482   8
  -1   3   4 14529.2 211.178   5
   1   3  -4 14512.9 192.497   5
   1   3  -4 13977.0 212.970   4
  -1   3   4 14224.4 224.591   7
  -1   3   4 13757.6 224.814   3
  -1   3   4 13434.1 212.491   9
   1   3  -4 15254.8 208.171   3
  -1   3   3 3131.52 96.8712   9
   1   3  -3 3518.47 91.3599   5
  -1   3   3 3199.40 104.362   3
   1   3  -3 3306.91 100.623   8
   1   3  -3 3237.89 96.7185   3
  -1   3   3 3147.64 96.8101   7
  -1   3   3 3326.65 99.7816  10
   1   3  -3 3131.52 94.0917   4
   1   3  -2 145982. 633.360   3
  -1   3   2 151209. 683.672   3
  -1   3   2 148432. 648.688   5
  -1   3   2 140709. 614.357   7
  -1   3   2 144344. 634.548  10
   1   3  -2 144929. 595.196   5
  -1   3   2 149985. 658.255   9
   1   3  -2 150918. 655.540   8
  -1   3   1 47728.4 355.854  10
  -1   3   1 47042.3 356.387   9
  -1   3   1 47712.2 363.413   5
   1   3  -1 48238.5 367.285   8
   1   3  -1 50175.9 374.313   3
  -1   3   1 49343.2 375.854   3
   1   3  -1 46775.1 349.373   5
   1   3   0 44761.3 366.456   8
  -1   3   0 44412.7 346.178   9
  -1   3   0 44958.0 338.495  10
  -1   3   0 46002.8 351.842   5
   1   3   0 44798.5 358.549   3
   1   3   0 45225.7 346.240   5
  -1   3  -1 219550. 765.689   9
   1   3   1 219045. 815.522   8
   1   3   1 219826. 784.698   5
  -1   3  -2 134337. 611.841   9
   1   3   2 134878. 639.682   5
  -1   3  -3 170781. 706.795   4
   1   3   3 169463. 729.317   5
   1   3   3 164884. 763.624   3
   1   3   3 168765. 717.739  10
  -1   3  -3 174606. 709.431   9
   1   3   3 164954. 660.744   9
  -1   3  -3 157711. 660.442   5
  -1   3  -4 206279. 829.849   4
   1   3   4 198784. 760.460   9
   1   3   4 200157. 801.406  10
   1   3   4 214425. 932.874   3
  -1   3  -4 229776. 841.588   5
  -1   3  -4 219868. 833.586   9
   1   3   4 188266. 799.461   5
   1   3   5 37221.8 366.145   5
  -1   3  -5 40101.5 386.158   4
   1   3   5 38314.2 352.534   9
  -1   3  -5 37641.5 331.794   5
   1   3   5 37248.4 394.327   3
   1   3   5 37353.1 355.365  10
  -1   3  -5 39137.6 349.845   9
  -1   3  -6 58574.5 419.911   5
  -1   3  -6 55621.1 431.719   9
   1   3   6 52964.8 486.130   3
   1   3   6 56716.6 457.258   5
  -1   3  -6 55187.2 478.206   4
   1   3   6 54480.6 447.425   9
   1   3   7 71330.0 577.948   3
   1   3   7 71258.3 540.740   9
   1   3   7 71615.4 527.669   5
  -1   3  -7 71355.8 510.047   9
   1   3   8 44451.3 416.781   5
   1   3   8 41969.2 434.585   9
   1   3   8 43033.5 467.579   7
  -1   3  -8 41453.2 456.861   4
   1   3   8 40388.5 442.100   3
  -1   3  -9 184378. 896.356   6
  -1   3  -9 190446. 941.279  11
  -1   3  -9 190787. 1045.13   4
   1   3   9 193027. 1019.38   7
   1   3   9 185629. 835.619   5
   1   3   9 187519. 960.516   9
   1   3  10 11125.5 252.197   7
   1   3  10 11205.1 234.254   9
  -1   3 -10 11347.1 230.866  11
  -1   3 -10 11192.0 228.202   6
  -1   3 -11 21393.9 348.514   4
   1   3  11 20678.6 338.379   7
  -1   3 -11 19979.9 303.215   6
  -1   3 -11 20819.7 305.511  11
   1   3  11 20618.5 318.532   9
  -1   3 -12 2090.30 96.2584   6
   1   3  12 2171.72 100.628   9
   1   3  12 2249.68 104.889   7
  -1   3 -12 2188.09 103.674   4
   1   3  13 4036.74 135.631   7
  -1   3 -13 4193.73 132.261   4
   1   3  13 4208.12 130.203   9
  -1   3 -14 2135.87 85.2205   4
   1   3  14 2241.35 85.1915   9
   1   3  14 2257.41 88.6136   7
  -1   4  13 2599.16 88.4627   9
  -1   4  13 2368.96 87.7770   7
   1   4 -13 2475.83 86.9105   4
  -1   4  12 11552.6 206.481   9
  -1   4  12 11528.3 213.372   7
   1   4 -12 11716.6 210.685   4
  -1   4  11 1595.57 83.2979   9
   1   4 -11 1521.32 70.3433   8
  -1   4  11 1593.32 84.3321   7
   1   4 -11 1505.33 79.2679   4
   1   4 -10 9265.36 213.068   4
  -1   4  10 9049.43 210.430   9
   1   4 -10 8898.73 180.452   8
  -1   4  10 9210.20 218.857   7
  -1   4   9 34807.3 434.469   7
   1   4  -9 33275.7 412.476   4
   1   4  -9 33603.9 364.415   8
  -1   4   9 34330.6 419.489   9
  -1   4   8 1397.18 85.7108   7
  -1   4   8 1401.27 84.6765   9
  -1   4   8 1291.41 72.9714   5
   1   4  -8 1518.71 85.9455   4
   1   4  -8 1481.47 76.8915   8
  -1   4   7 4729.91 154.348   7
   1   4  -7 4556.96 147.085   4
  -1   4   7 4485.94 150.957   9
  -1   4   7 4505.64 127.281  12
   1   4  -7 4573.18 136.568   8
  -1   4   6 1668.92 82.9322   5
   1   4  -6 1657.69 85.5107   4
  -1   4   6 1661.98 92.1499   9
  -1   4   6 1790.87 92.3391   7
   1   4  -6 1677.16 84.6313   8
   1   4  -5 35529.3 389.706   8
   1   4  -5 36254.6 343.636   5
  -1   4   5 33962.5 398.064   9
  -1   4   5 34252.4 397.042   7
   1   4  -5 34906.0 380.817   4
  -1   4   5 31958.9 395.390   3
  -1   4   5 38882.1 399.766   5
   1   4  -4 7467.79 173.258   8
  -1   4   4 7453.65 178.398   9
  -1   4   4 6965.80 174.569   5
   1   4  -4 6781.32 154.988   3
   1   4  -4 7156.21 164.038   4
  -1   4   4 7737.69 178.225   7
   1   4  -4 8141.70 162.678   5
  -1   4   4 7701.76 191.462   3
  -1   4   3 965.369 58.0254   7
   1   4  -3 903.109 56.2999   5
  -1   4   3 950.401 62.5020   9
   1   4  -3 837.333 55.2069   3
   1   4  -3 982.259 65.3442   8
  -1   4   3 932.389 67.2972   3
  -1   4   3 863.227 59.7577   5
  -1   4   2 33950.6 364.635  10
   1   4  -2 33102.9 357.423   3
  -1   4   2 33720.8 364.297   5
  -1   4   2 34758.8 380.104   3
  -1   4   2 34855.0 368.336   9
   1   4  -2 32474.2 336.560   5
   1   4  -2 35243.8 393.717   8
   1   4  -1 3068.93 125.322   8
   1   4  -1 3600.22 114.016   5
  -1   4   1 3666.20 115.590   9
  -1   4   1 4501.32 135.290   5
  -1   4   1 3986.71 124.321   3
   1   4  -1 3303.35 113.537   3
  -1   4   1 3619.35 115.631  10
  -1   4   0 8692.31 187.973   5
   1   4   0 8577.75 180.637   5
   1   4   0 8520.77 191.262   3
  -1   4   0 9162.51 182.724   9
  -1   4   0 9303.65 183.706  10
   1   4   1 17839.2 282.095   3
  -1   4  -1 16886.8 243.857  10
  -1   4  -1 16703.1 254.378   5
   1   4   1 18409.7 269.455   5
  -1   4  -1 18495.3 251.649   3
  -1   4  -1 17129.6 250.651   9
   1   4   2 155226. 814.756  10
   1   4   2 156491. 867.072   3
  -1   4  -2 157097. 741.786  10
  -1   4  -2 153454. 755.952   5
  -1   4  -2 154366. 748.640   9
  -1   4  -3 253.844 31.4644   9
   1   4   3 219.634 31.8144   5
   1   4   3 256.914 37.8827   3
  -1   4  -3 305.112 31.2069  10
   1   4   3 250.079 27.6686   9
   1   4   3 280.032 35.2023  10
  -1   4  -3 257.388 30.4002   5
  -1   4  -4 46107.2 423.348   4
  -1   4  -4 46800.4 432.111   5
   1   4   4 40558.2 427.529   5
   1   4   4 42316.2 425.573  10
   1   4   4 45043.6 407.187   7
  -1   4  -4 44891.6 403.402   9
   1   4   4 43524.0 393.097   9
   1   4   4 44485.3 478.869   3
  -1   4  -5 29173.0 354.567   4
  -1   4  -5 29089.5 312.042  12
   1   4   5 29552.8 338.529   9
   1   4   5 27919.4 360.896   5
  -1   4  -5 28669.7 336.456   5
  -1   4  -5 30592.2 339.808   9
   1   4   5 28668.2 391.032   3
   1   4   5 29391.1 354.123   7
   1   4   6 19853.0 330.262   3
  -1   4  -6 20777.1 255.564  12
   1   4   6 22882.5 328.411   5
   1   4   6 21387.2 314.253   7
   1   4   6 21274.8 294.787   9
  -1   4  -6 21408.5 314.585   4
  -1   4  -6 22421.3 286.448   5
  -1   4  -6 20933.0 278.901   9
   1   4   7 10845.8 228.570   7
  -1   4  -7 10765.4 199.148   5
   1   4   7 10304.6 219.868   5
   1   4   7 10362.2 242.682   3
   1   4   7 10646.8 213.853   9
  -1   4  -7 10773.8 229.744   4
   1   4   8 136001. 778.160   5
   1   4   8 136215. 777.668   9
   1   4   8 136549. 830.034   7
  -1   4  -9 96191.4 705.055   4
  -1   4  -9 92884.0 635.381  11
   1   4   9 93947.0 645.467   9
   1   4   9 97213.3 709.964   7
  -1   4 -10 18300.4 300.108   4
   1   4  10 20415.8 323.549   7
  -1   4 -10 18936.6 276.829  11
   1   4  10 19660.3 288.209   9
   1   4  11 4603.85 144.608   7
   1   4  11 4377.05 129.555   9
  -1   4 -11 4232.75 137.416   4
   1   4  12 13994.6 232.488   7
  -1   4 -12 13628.6 226.737   4
   1   4  12 14185.6 218.124   9
   1   4  13 3462.29 105.978   7
   1   4  13 3607.77 101.226   9
  -1   5  11 753.592 47.3412   7
   1   5 -11 659.247 44.3866   4
  -1   5  10 19852.6 250.985   9
  -1   5  10 20656.0 269.872   7
  -1   5   9 2583.29 96.7031   9
  -1   5   9 2429.61 96.5551   7
   1   5  -8 16201.1 254.262   4
  -1   5   8 18393.7 277.651   7
   1   5  -8 17314.3 251.574   8
  -1   5   8 15657.3 226.025   5
  -1   5   8 18282.7 270.953   9
  -1   5   7 10496.0 212.088   9
   1   5  -7 10161.5 203.146   4
  -1   5   7 10700.1 215.020   7
  -1   5   7 9910.05 198.972   5
   1   5  -7 9979.27 201.166   8
  -1   5   7 9958.39 186.437  12
   1   5  -6 5517.58 153.081   8
  -1   5   6 5211.38 142.700  12
  -1   5   6 5506.87 153.971   5
  -1   5   6 5500.16 152.689   7
  -1   5   6 5232.54 152.726   9
  -1   5   5 176.714 27.8205  12
  -1   5   5 151.438 25.9786   9
   1   5  -5 128.766 20.8141   5
  -1   5   5 163.018 29.5355   5
   1   5  -5 151.581 25.2685   8
  -1   5   4 43704.3 435.235   9
  -1   5   4 41582.2 450.966   5
   1   5  -4 44415.2 409.433   5
   1   5  -4 40938.7 442.485   8
   1   5  -3 24705.2 310.181   5
  -1   5   3 25764.3 337.331   9
   1   5  -2 65148.8 526.220   5
  -1   5   2 70698.3 595.212   5
  -1   5   2 67929.7 530.075   9
   1   5  -2 62453.0 548.600   3
   1   5  -2 68218.6 577.961  10
  -1   5   2 66226.3 551.614   3
  -1   5   1 72857.4 589.784   5
   1   5  -1 74687.1 576.115   5
  -1   5   1 74479.5 554.159   9
  -1   5   1 72943.7 557.825   3
   1   5  -1 72832.5 597.517  10
   1   5   0 17004.0 287.834   3
  -1   5   0 16702.6 271.115  10
   1   5   0 16582.2 284.637  10
  -1   5   0 16676.4 259.529   3
  -1   5   0 16799.1 263.732   9
  -1   5  -1 75558.9 549.167   9
   1   5   1 77320.4 600.064   5
   1   5   1 75125.6 617.297  10
  -1   5  -1 78447.5 578.400  10
   1   5   1 77773.0 638.644   3
  -1   5  -1 74215.8 581.992   5
   1   5   2 241383. 1110.61  10
  -1   5  -2 243750. 972.010   9
   1   5   2 244221. 1146.15   3
  -1   5  -2 255874. 1077.15   5
   1   5   2 264803. 1147.23   5
  -1   5  -2 253632. 1006.31  10
  -1   5  -3 84965.7 594.351  12
   1   5   3 83702.2 667.203  10
  -1   5  -3 82137.9 553.534   9
  -1   5  -3 83484.2 567.113  10
   1   5   3 81698.7 676.401   3
   1   5   3 84252.2 644.274   5
  -1   5  -4 28033.5 333.767  12
   1   5   4 28039.2 395.152   3
   1   5   4 30149.1 383.822   5
  -1   5  -4 26761.8 314.249   9
  -1   5  -4 29457.7 357.951   5
  -1   5  -4 27267.7 310.387  10
   1   5   5 9870.28 214.590   5
  -1   5  -5 9743.68 186.556  12
   1   5   5 9990.97 241.598   3
  -1   5  -5 9322.36 195.444   5
   1   5   6 3652.70 130.292   5
  -1   5  -6 3984.52 123.020   5
   1   5   6 3566.56 140.025   3
  -1   5  -7 10348.7 201.935   4
   1   5   7 10513.6 203.769   7
   1   5   7 10739.5 195.864   9
  -1   5  -8 27993.1 320.404  11
   1   5   8 28788.7 315.311   9
  -1   5  -8 27802.8 326.280   4
   1   5   8 29111.7 336.376   7
  -1   5  -9 37077.0 345.004  11
  -1   5  -9 35113.1 353.099   4
   1   5   9 36699.1 344.929   9
   1   5   9 37292.6 367.895   7
   1   5   9 34870.4 342.163   5
   1   5  10 6471.06 146.326   7
  -1   5 -10 5979.87 135.309   4
  -1   5 -11 2991.04 91.1494   4
  -1   6   6 2962.51 89.9862  12
  -1   6   6 3405.60 102.245   5
  -1   6   5 34939.3 327.037   9
  -1   6   5 34743.6 343.084   5
  -1   6   4 6363.26 146.498  12
   1   6  -4 6726.65 144.296  10
   1   6  -4 6156.49 131.650   5
   1   6  -4 6801.47 142.497  12
   1   6  -3 77044.8 503.600   5
   1   6  -3 81401.9 527.309  10
  -1   6   3 76638.8 545.466   5
  -1   6   3 79970.2 539.941  12
  -1   6   2 71973.3 529.347  12
   1   6  -2 69867.2 502.906   5
  -1   6   2 72830.1 542.750   5
   1   6  -2 70693.3 510.896  10
  -1   6   1 4720.12 137.242  12
   1   6  -1 4754.74 127.951   5
  -1   6   1 4998.10 146.655   5
   1   6  -1 4897.81 140.364  10
   1   6   0 8595.99 180.541   5
   1   6   0 9068.90 193.261  10
  -1   6   0 8663.38 186.564  12
  -1   6   0 8778.49 191.366   5
   1   6   0 8603.08 186.459   3
   1   6   1 10798.7 206.055   3
  -1   6  -1 10589.5 205.710   5
   1   6   1 10229.7 198.770   5
  -1   6  -1 11009.0 204.882  12
  -1   6  -2 100472. 619.809   5
   1   6   2 101089. 633.760   3
   1   6   2 99063.2 627.552   5
  -1   6  -2 98308.6 598.313  12
   1   6   3 16644.6 249.549   5
   1   6   3 15972.5 251.388   3
  -1   6  -3 14883.2 224.424   5
  -1   6  -3 15380.9 227.387  12
  -1   6  -4 44043.3 360.349  12
   1   6   4 44357.8 402.318   5
  -1   6  -5 3177.18 96.7196   5
   1   6   5 3183.73 97.8258  12
   1   6   5 2952.03 100.489   5
   1   6   6 1943.25 78.0467   5
   1   6   6 2089.86 75.4002  12
   1   6   7 2131.52 75.3061   5
   2  -6  -6 11297.6 176.299   3
   2  -6  -5 14671.9 205.877   3
  -2  -6  -6 6967.40 156.352   3
  -2  -6  -7 868.814 50.6771   3
   2  -5 -10 4333.01 111.631   3
   2  -5  -9 5070.48 133.628   3
   2  -5  -8 1831.06 82.6715   3
   2  -5  -7 10918.2 222.214   3
   2  -5  -6 13749.7 248.311   3
   2  -5  -5 28843.1 362.873   3
   2  -5  -4 18646.7 293.701   3
   2  -5  -3 11893.2 247.041   3
   2  -5  -2 4409.58 141.860   3
  -2  -5  -8 63255.6 530.699   3
  -2  -5  -9 25083.7 306.959   3
  -2  -5 -10 4917.51 117.330   3
   2  -4 -13 33354.9 280.327   3
   2  -4 -12 26042.0 278.008   3
   2  -4 -11 46133.4 410.111   3
   2  -4 -10 38294.7 405.949   3
   2  -4  -9 7671.37 183.784   3
   2  -4  -8 10281.1 222.351   3
   2  -4  -7 3060.91 120.862   3
   2  -4  -6 19851.7 323.601   3
   2  -4  -5 128902. 796.422   3
   2  -4  -4 4952.20 172.378   3
   2  -4  -3 15999.7 263.109   3
  -2  -4  -9 26063.1 359.826   3
  -2  -4 -10 5057.51 150.198   3
  -2  -4 -11 18208.1 250.267   3
  -2  -4 -12 330.845 30.2963   3
   2  -3 -14 11754.8 171.625   3
   2  -3 -13 769.150 48.9050   3
   2  -3 -12 101578. 628.327   3
   2  -3 -11 43842.9 442.454   3
   2  -3 -10 138735. 811.578   3
   2  -3  -9 161653. 877.805   3
   2  -3  -8 10564.7 222.804   3
   2  -3  -7 20525.1 305.358   3
  -2  -3   6-0.08040 165.480   1
   2  -3  -6 11608.2 223.560   3
   2  -3  -5 51124.6 936.645   2
  -2  -3   5 50349.9 931.649   1
  -2  -3   4 85456.0 1180.68   1
   2  -3  -4 84720.4 558.676   3
   2  -3  -3 183237. 1563.88   2
  -2  -3   3 203559. 1711.51   1
  -2  -3   2 137370. 1353.18   1
   2  -3  -2 128178. 1243.43   2
   2  -3  -1 56954.6 777.740   2
  -2  -3   1 62122.2 914.851   1
  -2  -3   0 125857. 1278.02   1
  -2  -3  -1 99740.2 1160.31   1
  -2  -3  -2 12614.9 416.506   1
   2  -3   3 110216. 992.077   1
  -2  -3  -3 105754. 1180.64   1
  -2  -3  -4 40845.4 730.076   1
  -2  -3 -10 40267.2 422.413   3
  -2  -3 -11 37894.0 385.234   3
  -2  -3 -12 20823.1 262.365   3
   2  -2 -14 5304.67 125.422   3
   2  -2 -13 11496.7 204.458   3
   2  -2 -12 88306.9 618.802   3
   2  -2 -11 10561.4 212.175   3
   2  -2 -10 40981.5 428.226   3
   2  -2  -9 129875. 747.199   3
   2  -2  -8 246.110 31.9456   3
   2  -2  -8 683.945 57.2051   6
   2  -2  -7 5786.95 142.547   3
  -2  -2   7 5638.45 314.836   1
  -2  -2   6 37171.1 750.133   1
   2  -2  -6 38046.0 358.122   3
  -2  -2   5 89467.9 1090.22   1
   2  -2  -5 91890.2 1029.63   2
   2  -2  -4 151220. 1246.46   2
  -2  -2   4 145968. 1266.22   1
   2  -2  -3 179441. 1275.76   2
  -2  -2   3 184766. 1350.84   1
  -2  -2   2 78577.2 833.318   1
   2  -2  -2 73556.1 780.788   2
  -2  -2   1 238610. 1458.62   1
   2  -2  -1 218118. 1275.10   2
   2  -2   0 57262.0 244.831   1
  -2  -2   0 61600.8 749.648   1
  -2  -2  -1 89274.5 921.226   1
   2  -2   1 94828.1 698.715   1
  -2  -2  -2 73568.5 834.742   1
   2  -2   2 63619.1 706.402   1
  -2  -2  -3 92772.9 934.135   1
  -2  -2  -4 537612. 2335.36   1
  -2  -2  -5 12856.7 388.841   1
  -2  -2  -6 151745. 1423.13   1
  -2  -2  -7 42945.4 405.585   6
  -2  -2  -7 50046.0 886.596   1
  -2  -2  -8 20914.6 303.181   6
  -2  -2  -8 20338.7 616.189   1
  -2  -2  -9 2486.40 108.231   6
  -2  -2  -9 2453.77 93.3057   3
  -2  -2 -10 108323. 769.454   6
  -2  -2 -10 109050. 631.317   3
  -2  -2 -11 160321. 961.050   6
  -2  -2 -12 56396.1 562.972   6
  -2  -2 -13 10188.2 228.024   6
  -2  -2 -14 15650.3 262.775   6
   2  -1 -16 265.610 25.5898   8
   2  -1 -14 35902.0 331.986   3
   2  -1 -13 19574.8 345.327   6
   2  -1 -13 19014.8 261.713   3
   2  -1 -12 1277.12 71.3967   3
   2  -1 -12 1246.75 88.7458   6
   2  -1 -11 56431.4 478.376   3
   2  -1 -11 54543.2 591.117   6
   2  -1 -10 12388.8 269.507   6
   2  -1 -10 12789.5 222.715   3
   2  -1  -9 27932.6 382.040   6
   2  -1  -9 27415.5 315.468   3
   2  -1  -8 93730.4 657.873   6
  -2  -1   8 93193.5 1239.21   1
   2  -1  -7 51208.1 455.092   6
   2  -1  -7 49803.9 381.821   3
   2  -1  -6 28245.9 271.060   3
   2  -1  -6 28500.3 316.124   6
  -2  -1   5 15562.9 337.153   2
  -2  -1   5 13939.6 371.304   1
  -2  -1   4 118.839 32.4631   1
  -2  -1   3 6615.30 223.622   1
  -2  -1   2 118018. 981.274   1
  -2  -1   2 109261. 848.267   1
   2  -1   2 307392. 1471.61   1
  -2  -1  -2 279565. 1438.95   1
   2  -1   3 811449. 2684.67   1
  -2  -1  -4 44910.1 623.046   1
  -2  -1  -5 755.205 90.0836   1
  -2  -1  -6 657406. 2756.12   1
  -2  -1  -6 697863. 1505.32   6
   2  -1   7 100861. 529.680   5
  -2  -1  -7 94759.8 1188.27   1
  -2  -1  -8 7457.64 381.350   1
  -2  -1  -8 7054.91 174.655   6
  -2  -1  -9 58658.0 1123.85   1
  -2  -1  -9 61420.6 564.389   6
  -2  -1 -10 72013.9 628.322   6
  -2  -1 -11 259743. 1236.62   6
  -2  -1 -12 33644.2 451.073   6
  -2  -1 -13 4786.61 167.615   6
  -2  -1 -14 43795.8 483.498   6
  -2  -1 -15 77.6341 16.1562   6
  -2  -1 -16 7009.74 152.753   6
   2   0 -16 81225.0 456.187   8
   2   0 -15 19057.4 252.952   8
  -2   0  15 18023.0 240.013   9
   2   0 -14 47863.6 514.795   6
  -2   0  14 45188.0 422.030   9
  -2   0  13 93665.9 633.826   9
   2   0 -13 97618.4 780.578   6
   2   0 -12 2354.68 121.137   6
   2   0 -12 1996.14 84.4079   3
   2   0 -11 75.5964 20.5365   4
   2   0 -11 101.845 19.2334   3
   2   0 -11 108.544 23.2785   6
   2   0 -10 77512.7 675.752   6
   2   0 -10 78605.1 520.438   3
  -2   0  10 78463.2 561.892   7
   2   0  -9 34743.2 415.891   6
   2   0  -9 35808.5 365.317   4
  -2   0   9 35876.3 796.455   1
   2   0  -9 35112.2 336.042   3
  -2   0   9 34454.3 355.906   7
   2   0  -8 194443. 928.900   6
   2   0  -8 199386. 834.155   4
   2   0  -8 195401. 753.980   3
  -2   0   8 195411. 814.991   7
  -2   0   8 200464. 1670.62   1
   2   0  -7 484239. 1363.67   6
  -2   0   7 480729. 2330.84   1
  -2   0   7 486500. 1204.91   7
   2   0  -7 482003. 1115.54   3
   2   0  -6 16638.8 231.131   6
  -2   0   6 16063.7 392.218   1
  -2   0   5 400594. 1776.05   1
  -2   0   4 261087. 1432.45   1
  -2   0   4 271481. 1381.32   2
  -2   0   3 267704. 1225.33   1
  -2   0   3 276246. 1274.50   2
   2   0   3 960795. 2881.42   1
  -2   0  -4 130151. 1065.23   1
  -2   0  -5 67814.5 830.695   1
  -2   0  -6 829.400 48.1210  11
  -2   0  -6 725.318 96.9262   1
  -2   0  -6 816.820 50.3927   6
  -2   0  -7 2452.44 93.0286   4
  -2   0  -7 3127.05 101.503  11
  -2   0  -7 2732.53 200.479   1
  -2   0  -7 2866.79 99.5021   6
  -2   0  -8 7744.62 385.114   1
  -2   0  -8 8427.56 185.372   6
  -2   0  -8 7864.48 171.479   4
   2   0   8 8326.58 154.295   5
  -2   0  -9 2837.41 116.000   6
  -2   0  -9 2732.23 241.623   1
  -2   0  -9 3092.59 108.184   4
  -2   0 -10 65274.6 597.772   6
  -2   0 -10 66619.4 532.328   4
  -2   0 -11 53711.3 559.944   6
  -2   0 -11 51130.5 477.160   4
  -2   0 -12 5427.12 155.939   4
  -2   0 -12 5124.00 176.460   6
   2   0  13 44699.2 439.483   7
  -2   0 -13 45562.8 523.618   6
  -2   0 -14 42620.2 486.688   6
  -2   0 -15 5057.13 148.959   6
  -2   0 -16 817.256 51.3751   6
   2   1 -16 272.574 25.0843   8
   2   1 -15 1341.24 63.7208   8
  -2   1  15 1304.52 65.2880   9
   2   1 -14 34997.1 389.165   4
  -2   1  14 34618.8 375.312   9
   2   1 -14 36040.3 367.850   8
  -2   1  14 35368.9 374.461   7
   2   1 -13 18084.4 325.432   6
   2   1 -13 17379.1 286.017   4
  -2   1  13 17758.8 286.266   9
  -2   1  13 18145.9 288.830   7
   2   1 -13 18159.2 282.678   8
   2   1 -12 1352.16 89.7018   6
   2   1 -12 1331.42 79.4138   8
  -2   1  12 1329.97 78.9105   9
   2   1 -12 1466.60 85.0322   4
  -2   1  12 1244.75 76.3598   7
   2   1 -11 56341.5 524.069   4
   2   1 -11 56082.0 439.610   3
  -2   1  11 56747.3 528.763   7
  -2   1  11 56556.2 522.341   9
   2   1 -10 12264.2 201.105   3
   2   1 -10 12785.2 266.789   6
   2   1 -10 13194.3 247.912   4
  -2   1  10 12498.5 241.358   7
   2   1  -9 28300.9 351.499   4
   2   1  -9 27772.4 293.904   3
  -2   1   9 28217.3 354.898   7
   2   1  -8 99981.2 617.353   4
   2   1  -8 93834.6 628.868   6
  -2   1   8 100121. 1102.19   1
  -2   1   8 95451.3 610.152   7
   2   1  -8 97074.3 529.458   3
   2   1  -7 52371.4 425.967   4
  -2   1   7 50239.2 690.545   1
  -2   1   7 49816.8 415.638   7
   2   1  -7 49523.5 424.647   6
   2   1  -7 51913.5 365.824   3
  -2   1   6 28265.7 460.045   1
   2   1  -6 29072.5 299.334   4
  -2   1   6 28825.6 298.143   7
   2   1  -6 28721.4 256.171   3
  -2   1   5 14816.3 291.780   1
  -2   1   5 9751.15 269.087   1
  -2   1   4 109.723 21.2261   1
  -2   1   4 165.761 27.0131   1
  -2   1   3 6973.83 142.826   1
  -2   1   3 7088.28 160.676   1
  -2   1   2 128550. 580.579   1
  -2   1   2 128043. 565.158   1
  -2   1  -2 258739. 910.642   2
   2   1   2 299735. 1527.60   1
   2   1   3 755692. 2626.39   1
  -2   1  -4 41673.3 258.074   2
  -2   1  -4 36287.9 543.309   1
  -2   1  -5 1094.91 111.432   1
  -2   1  -6 696759. 2958.78   1
   2   1   6 171751. 672.048   5
   2   1   7 100706. 531.218   5
  -2   1  -7 104073. 629.590   4
  -2   1  -7 98880.3 1204.88   1
  -2   1  -7 104176. 602.739  11
  -2   1  -7 105249. 617.846   6
  -2   1  -8 6754.12 348.678   1
  -2   1  -8 7245.58 171.763  11
   2   1   8 6744.48 142.888   5
  -2   1  -8 6903.08 166.623   4
  -2   1  -8 6947.34 172.957   6
  -2   1  -9 56202.4 530.179   6
  -2   1  -9 57011.1 498.506   4
  -2   1 -10 72383.5 633.474   6
  -2   1 -10 71806.2 593.781   4
  -2   1 -11 257352. 1227.56   6
  -2   1 -11 251789. 1121.98   4
  -2   1 -12 32738.9 439.095   6
  -2   1 -12 32500.5 406.752   4
  -2   1 -13 4184.00 146.778   4
  -2   1 -13 4419.81 158.289   6
   2   1  13 4531.56 145.259   7
  -2   1 -14 44372.6 426.189   4
  -2   1 -14 43648.6 477.905   6
  -2   1 -15 47.7635 12.0910   6
   2   1  15 75.5761 15.0965   7
  -2   1 -16 6644.97 146.063   6
   2   1  16 7271.33 143.758   9
  -2   2  15 1959.84 75.9253   9
   2   2 -15 2068.27 80.9938   4
   2   2 -15 2038.69 73.1919   8
  -2   2  15 1830.22 76.1024   7
   2   2 -14 5136.11 131.799   8
  -2   2  14 4926.78 139.265   7
   2   2 -14 4790.99 141.308   4
  -2   2  14 5046.64 137.475   9
   2   2 -13 11728.2 235.486   4
  -2   2  13 11788.5 233.579   9
   2   2 -13 11503.6 209.997   8
  -2   2  13 11646.5 233.787   7
  -2   2  12 81951.2 638.708   9
   2   2 -12 81953.7 659.005   4
   2   2 -12 82596.8 650.243   6
   2   2 -11 10553.5 238.424   4
   2   2 -11 9971.15 226.773   6
  -2   2  11 10375.9 237.453   7
  -2   2  11 10393.0 232.403   9
   2   2 -11 10131.0 210.966   8
   2   2 -10 38582.9 437.788   6
  -2   2  10 39456.7 460.762   7
  -2   2  10 40180.1 452.107   9
   2   2 -10 39204.0 413.185   8
   2   2  -9 131637. 775.940   6
   2   2  -9 130515. 736.027   8
  -2   2   9 134958. 830.493   7
  -2   2   9 136273. 809.821   9
   2   2  -8 344.635 34.8386   4
   2   2  -8 269.841 33.6748   6
   2   2  -8 364.707 35.5874   8
   2   2  -8 385.660 36.1813   3
  -2   2   8 290.698 35.2338   9
  -2   2   8 308.516 37.1519   7
   2   2  -7 6078.40 155.439   4
   2   2  -7 5402.87 141.153   6
  -2   2   7 5791.70 148.520   9
   2   2  -7 5807.16 141.149   8
  -2   2   7 5636.85 155.853   7
   2   2  -7 5782.12 133.496   3
   2   2  -6 38535.9 372.078   4
   2   2  -6 39771.5 348.452   8
  -2   2   6 39249.5 372.058   9
   2   2  -5 95662.8 500.298   3
   2   2  -5 97273.2 516.872   8
  -2   2   5 98571.4 547.564   9
  -2   2   5 99760.4 575.377   7
   2   2  -4 154133. 661.938   4
   2   2  -4 159203. 627.533   8
  -2   2   4 162147. 671.507   9
  -2   2   4 156104. 674.549   7
   2   2  -3 13234.2 186.369   8
  -2   2   3 12419.5 194.418   9
  -2   2  -1 81990.1 561.275   1
  -2   2  -2 65746.9 610.802   1
  -2   2  -3 87411.4 818.177   1
   2   2   4 521541. 1203.80   5
  -2   2  -4 516855. 1251.75   4
  -2   2  -4 519148. 2229.11   1
   2   2   4 487469. 1207.26   3
  -2   2  -4 491748. 1082.51   5
  -2   2  -5 11404.7 171.338   5
   2   2   5 10779.0 188.519   3
   2   2   5 10849.5 180.026   5
  -2   2  -5 12651.3 205.184   4
  -2   2  -5 11516.5 185.170   9
  -2   2  -5 11221.7 182.360   6
   2   2   5 10450.4 159.673  10
  -2   2  -5 12367.6 377.179   1
   2   2   6 153710. 687.810   5
   2   2   6 140173. 698.566   3
  -2   2  -6 149892. 638.962   5
  -2   2  -6 150813. 1465.12   1
  -2   2  -6 155616. 734.824   6
  -2   2  -6 148861. 698.434   9
  -2   2  -6 160703. 779.690   4
  -2   2  -7 43133.4 873.431   1
   2   2   7 41610.8 400.278   3
  -2   2  -7 42482.3 394.740   9
  -2   2  -7 43047.0 428.121   4
  -2   2  -7 44917.4 363.363   5
  -2   2  -7 43679.7 414.025   6
  -2   2  -8 22098.2 315.286  11
   2   2   8 22099.4 283.024   5
  -2   2  -8 22005.2 313.217   6
  -2   2  -8 21091.6 310.313   4
  -2   2  -8 20937.3 663.657   1
  -2   2  -9 2504.60 110.778  11
  -2   2  -9 2479.94 109.536   6
  -2   2  -9 2521.45 114.869   4
  -2   2 -10 112606. 797.365   6
  -2   2 -10 110225. 767.988   4
  -2   2 -11 162714. 933.653  11
  -2   2 -11 164061. 955.832   4
  -2   2 -12 53269.4 538.192   6
   2   2  12 54313.5 541.535   7
  -2   2 -12 55059.8 553.725   4
  -2   2 -13 10165.6 229.974   6
   2   2  13 9904.21 214.196   9
  -2   2 -13 9894.58 219.139   4
   2   2  13 9721.16 219.142   7
  -2   2 -14 15499.7 248.319   4
  -2   2 -14 15269.9 256.212   6
   2   2  14 15471.0 248.934   9
   2   2  14 15002.7 247.963   7
  -2   2 -15 1810.14 75.8329   4
  -2   2 -15 1890.30 79.8348   6
   2   2  15 1918.49 76.7810   9
   2   2  15 1887.43 77.3802   7
  -2   3  14 11334.3 190.320   9
   2   3 -14 11821.2 176.468   8
   2   3 -14 11551.0 201.106   4
  -2   3  14 11176.2 194.358   7
   2   3 -13 839.852 57.3502   4
   2   3 -13 759.247 49.6082   8
  -2   3  13 689.662 51.7992   9
  -2   3  13 705.127 54.7897   7
   2   3 -12 107481. 732.590   4
   2   3 -12 101715. 644.175   8
  -2   3  12 108661. 710.060   9
  -2   3  12 104284. 723.343   7
  -2   3  11 45634.7 505.962   7
   2   3 -11 45498.0 447.838   8
   2   3 -10 138652. 874.457   4
  -2   3  10 140904. 877.646   9
   2   3  -9 168066. 954.502   4
  -2   3   9 170382. 983.824   7
   2   3  -8 12150.2 247.276   4
  -2   3   8 12656.6 250.756   9
  -2   3   8 12249.9 256.499   7
   2   3  -8 11630.9 229.035   8
   2   3  -7 22625.4 325.258   4
   2   3  -7 22131.0 307.004   8
  -2   3   7 22618.3 335.934   7
   2   3  -6 11478.1 197.679   3
   2   3  -6 11266.2 219.790   4
  -2   3   6 10980.6 224.575   9
  -2   3   6 10902.7 191.141   5
   2   3  -6 11659.9 216.400   8
  -2   3   6 11365.9 227.187   7
  -2   3   6 11320.7 187.517  12
  -2   3   5 48078.2 392.701  12
   2   3  -5 47410.9 431.325   4
   2   3  -5 48821.7 433.450   8
  -2   3   5 48300.4 448.299   7
  -2   3   5 48684.4 445.486   9
   2   3  -4 79721.3 516.533   3
   2   3  -4 77600.1 525.219   4
   2   3  -4 79489.4 529.844   8
  -2   3   4 81231.3 549.430   7
  -2   3   4 81735.3 550.802   9
  -2   3   4 84034.1 513.190   5
   2   3  -3 187697. 764.324   3
   2   3  -3 194309. 788.211   4
   2   3  -3 196879. 813.384   8
  -2   3   3 191660. 815.504   9
   2   3  -3 190064. 681.812   5
  -2   3   3 190712. 762.147   5
   2   3  -2 131761. 646.566   8
   2   3  -2 134897. 665.216   3
   2   3  -2 127227. 616.830   4
   2   3  -2 133921. 593.207   5
  -2   3   2 128686. 639.826   9
  -2   3   2 128653. 626.303   7
  -2   3   2 125625. 615.785   3
  -2   3   2 132475. 635.102   5
  -2   3   1 58726.0 426.179   9
  -2   3   1 61538.9 415.611   3
  -2   3   1 59729.6 425.597   5
  -2   3   1 59425.6 409.961   7
   2   3  -1 60078.5 449.396   3
   2   3  -1 59726.4 435.504   8
   2   3  -1 58487.9 391.914   5
  -2   3   1 60446.5 402.678  10
   2   3   0 127773. 598.648   5
  -2   3   0 127274. 613.621   5
   2   3   0 120491. 617.239   8
   2   3   0 114711. 606.660   3
  -2   3   0 116089. 534.968  10
  -2   3   0 114642. 594.666   9
  -2   3  -1 89889.2 469.533  10
   2   3   1 86543.3 553.304   8
   2   3   1 89231.1 550.690   3
  -2   3  -1 91163.2 538.556   9
  -2   3  -1 86827.9 506.180   5
   2   3   2 12955.6 210.971   3
  -2   3  -2 13428.4 197.563   5
  -2   3  -2 12948.3 204.025   9
   2   3   2 13232.0 203.052   5
   2   3   3 105629. 596.144   5
   2   3   3 117309. 682.258   3
  -2   3  -3 106827. 552.002  12
  -2   3  -3 116639. 613.825   5
  -2   3  -3 109080. 604.406   9
  -2   3  -3 105240. 577.423   4
   2   3   4 45434.6 399.887   5
   2   3   4 41870.5 413.559   3
   2   3   4 39996.4 330.531   9
  -2   3  -4 42561.4 385.414   9
  -2   3  -4 42727.8 345.659  12
  -2   3  -4 41485.6 376.153   4
   2   3   4 41228.6 371.908  10
  -2   3  -4 46718.4 395.394   5
   2   3   5 4632.23 125.124  10
  -2   3  -5 4657.58 112.765  12
  -2   3  -5 4922.41 132.954   9
   2   3   5 4673.20 119.735   9
  -2   3  -5 5461.04 135.179   5
  -2   3  -5 5240.19 291.307   1
   2   3   5 5195.59 154.122   3
   2   3   5 5148.38 137.273   5
  -2   3  -5 4984.54 139.271   4
  -2   3  -6 5087.87 146.300   9
  -2   3  -6 4744.11 308.301   1
   2   3   6 4414.79 124.307   9
   2   3   6 4396.58 141.782   3
  -2   3  -6 4826.99 132.058   5
   2   3   6 4129.83 126.981   5
  -2   3  -6 5172.81 148.684   4
  -2   3  -7 43496.3 419.641   6
  -2   3  -7 43938.0 398.252   5
  -2   3  -7 41341.9 413.808   9
   2   3   7 40350.3 449.428   3
  -2   3  -7 42797.4 453.766   4
   2   3   7 40452.9 401.614   9
  -2   3  -8 96318.4 650.028   6
  -2   3  -8 96815.2 587.705   5
   2   3   8 90018.9 675.499   3
   2   3   8 89925.3 624.648   9
   2   3   8 90488.0 619.193   5
  -2   3  -8 91263.6 687.728   4
  -2   3  -9 111281. 711.880   6
   2   3   9 111801. 716.422   9
   2   3   9 109909. 682.571   5
   2   3  10 41173.0 480.632   7
  -2   3 -10 39539.9 432.130   6
  -2   3 -10 40062.6 458.354  11
   2   3  10 40237.2 395.143   5
   2   3  10 39727.2 430.944   9
  -2   3 -11 35175.6 407.152   6
   2   3  11 34947.0 436.960   7
   2   3  11 35823.9 403.879   9
  -2   3 -12 19050.0 307.430   4
  -2   3 -12 19955.4 297.857   6
   2   3  12 20086.1 294.126   9
   2   3  12 19622.0 312.347   7
  -2   3 -13 25642.8 322.789   4
   2   3  13 25943.6 329.839   7
   2   3  13 26572.3 312.489   9
   2   3  14 14960.7 226.338   7
   2   3  14 15125.8 210.404   9
  -2   4  13 31914.9 297.742   9
  -2   4  13 31231.9 310.583   7
  -2   4  12 24953.2 291.850   9
   2   4 -12 25497.7 307.784   4
  -2   4  12 24496.8 305.412   7
   2   4 -11 45947.0 447.807   4
   2   4 -11 46430.9 394.219   8
  -2   4  11 46411.1 442.593   9
  -2   4  11 45844.2 455.066   7
  -2   4  10 38460.6 431.633   9
  -2   4  10 38520.3 445.342   7
   2   4 -10 37666.0 424.985   4
   2   4  -9 7598.91 195.217   4
   2   4  -9 7709.72 182.330   8
  -2   4   9 7830.27 201.839   9
  -2   4   9 7576.33 201.862   7
   2   4  -8 8984.29 211.857   4
  -2   4   8 9682.01 225.535   9
   2   4  -8 9540.85 207.944   8
  -2   4   8 9218.99 224.794   7
  -2   4   7 3069.65 104.764  12
  -2   4   7 3184.28 109.163   5
  -2   4   7 3558.58 136.618   9
   2   4  -7 3324.89 121.867   8
   2   4  -7 3409.37 125.991   4
  -2   4   7 3348.96 133.103   7
   2   4  -6 17130.3 283.792   4
  -2   4   6 19203.7 314.856   9
  -2   4   6 18054.2 271.638   5
  -2   4   6 18972.0 310.618   7
  -2   4   6 17939.1 262.421  12
   2   4  -6 18522.4 290.681   8
   2   4  -5 130437. 766.158   4
   2   4  -5 129561. 705.939   3
   2   4  -5 127022. 760.482   8
  -2   4   5 136509. 756.502   5
  -2   4   5 132277. 799.793   9
  -2   4   5 135760. 802.715   7
  -2   4   5 131634. 733.092  12
   2   4  -4 6406.25 160.003   3
  -2   4   4 6484.42 167.762   5
  -2   4   4 6301.00 171.479   9
   2   4  -4 6542.31 170.765   8
   2   4  -4 6120.97 143.324   5
  -2   4   4 6541.31 167.627   7
  -2   4   4 6166.24 159.474  12
  -2   4   3 17014.7 273.934   5
  -2   4   3 16426.9 258.013   7
   2   4  -3 17346.8 277.275   8
   2   4  -3 16583.9 233.675   5
   2   4  -3 17330.0 270.543   3
   2   4  -2 23490.0 323.827   8
   2   4  -2 22662.1 309.161   3
  -2   4   2 22941.1 290.883   7
  -2   4   2 22280.0 306.033   5
  -2   4   2 24113.3 320.790   9
   2   4  -2 23594.9 283.986   5
  -2   4   1 33386.1 366.569   5
  -2   4   1 30909.3 359.054   9
   2   4  -1 33498.2 380.383   3
  -2   4   1 30960.0 334.413   3
   2   4  -1 32945.6 350.558   5
   2   4  -1 31333.9 389.886   8
   2   4   0 8795.30 210.803   8
   2   4   0 8284.18 195.930   3
   2   4   0 8697.36 187.434   5
  -2   4   0 8128.25 180.721   5
  -2   4   0 8849.97 188.960   9
  -2   4  -1 80685.3 521.412  10
   2   4   1 79788.5 582.357   5
  -2   4  -1 87081.4 587.256   5
  -2   4  -1 74958.3 552.417   9
   2   4   1 82331.9 638.696   3
  -2   4  -2 14519.3 243.552   5
   2   4   2 14729.3 246.698   5
  -2   4  -2 15330.4 217.871  10
   2   4   2 14623.3 275.843   3
  -2   4  -2 15225.9 250.819   9
  -2   4  -3 28539.9 341.312   9
   2   4   3 28241.8 359.991  10
  -2   4  -3 27757.8 321.200  12
  -2   4  -3 28595.5 345.867   5
   2   4   4 6088.98 186.506   3
   2   4   4 5500.44 157.161  10
  -2   4  -4 5439.36 138.321  12
  -2   4  -4 5147.64 138.643   4
   2   4   4 5445.29 158.431   5
  -2   4  -4 5891.02 157.229   9
  -2   4  -4 4972.09 143.713   5
   2   4   5 70358.6 627.252   3
  -2   4  -5 68254.9 534.629   9
   2   4   5 70335.5 538.218   7
  -2   4  -5 70349.1 494.228  12
  -2   4  -5 72502.3 544.051   5
   2   4   5 67250.1 556.375  10
   2   4   5 69125.5 567.554   5
  -2   4  -5 70131.6 544.744   4
  -2   4  -6 77229.3 565.158   5
   2   4   6 74322.0 593.699   5
   2   4   6 73760.6 649.068   3
  -2   4  -6 73336.2 489.833  12
   2   4   6 74092.7 579.537   7
   2   4   6 73248.3 521.210   9
  -2   4  -6 75942.4 566.497   9
  -2   4  -6 72549.2 581.136   4
   2   4   7 43584.1 502.099   3
   2   4   7 43664.9 455.322   7
  -2   4  -7 45235.4 421.052   5
   2   4   7 42551.0 408.815   9
  -2   4  -7 43005.9 429.838   9
   2   4   7 44812.2 458.109   5
  -2   4  -7 43490.4 461.882   4
   2   4   8 314823. 1226.37   5
   2   4   8 311328. 1299.89   3
   2   4   8 314740. 1250.65   7
   2   4   8 310734. 1125.95   9
  -2   4  -9 26270.5 367.338   4
   2   4   9 25850.4 359.372   7
  -2   4  -9 25761.2 351.060  11
   2   4   9 26685.2 326.437   9
  -2   4 -10 4641.14 150.226   4
  -2   4 -10 4845.15 144.122  11
   2   4  10 4682.84 132.256   5
   2   4  10 4889.26 151.927   7
   2   4  10 5054.01 138.538   9
   2   4  11 18391.7 253.217   9
   2   4  11 18027.2 278.945   7
  -2   4 -11 17818.1 256.952  11
  -2   4 -12 358.688 35.6938   4
   2   4  12 384.547 35.3463   9
   2   4  12 314.582 33.5087   7
  -2   4 -13 5673.10 129.373   4
   2   4  13 6315.82 136.790   7
  -2   5  10 3919.05 114.753   7
   2   5 -10 3692.72 109.951   4
  -2   5  10 4028.52 112.743   9
  -2   5   9 4715.71 131.734   9
  -2   5   9 4863.35 134.711   7
   2   5  -9 5057.60 127.696   8
   2   5  -8 1600.76 81.5939   4
  -2   5   8 1695.20 84.4183   7
  -2   5   8 1731.96 85.0438   9
   2   5  -8 1628.85 78.8775   8
  -2   5   7 10868.8 202.280   5
  -2   5   7 11127.6 221.343   9
   2   5  -7 10397.0 210.070   8
  -2   5   7 10844.2 217.624   7
  -2   5   6 14001.8 240.345   5
  -2   5   6 13437.3 251.321   9
  -2   5   6 13689.9 228.269  12
   2   5  -6 13483.7 248.037   8
  -2   5   6 13379.0 243.387   7
  -2   5   5 29114.7 348.433   5
  -2   5   5 29773.2 358.842   7
   2   5  -5 29417.7 373.771   8
  -2   5   5 29423.7 348.754  12
  -2   5   4 18631.5 287.251  12
   2   5  -4 17859.6 276.767   3
  -2   5   4 18755.2 298.653   9
   2   5  -4 17532.1 238.585   5
   2   5  -4 18594.7 307.584   8
  -2   5   4 17317.5 280.762   5
  -2   5   3 11247.4 228.236   5
  -2   5   3 11383.7 229.937   9
  -2   5   3 11417.2 229.548  12
   2   5  -3 11274.2 247.617   8
   2   5  -3 11111.4 206.208   5
   2   5  -3 11456.5 230.034   3
  -2   5   2 4352.58 139.859   5
   2   5  -2 4284.24 143.326   3
  -2   5   2 4073.12 136.026   9
   2   5  -2 4009.96 130.906   5
  -2   5   2 4249.70 144.132  12
  -2   5   1 14584.7 259.579   9
   2   5  -1 15020.9 250.619   5
  -2   5   1 14783.8 271.131  12
  -2   5   0 17027.4 286.603  12
   2   5   0 17528.1 281.490   5
  -2   5   0 16920.8 276.312   9
   2   5   0 17056.8 299.270  10
  -2   5  -1 34777.8 388.415   9
  -2   5  -1 34945.5 399.454  12
   2   5   1 35060.2 435.906  10
   2   5   1 36893.5 413.172   5
  -2   5  -1 40771.8 449.764   5
   2   5   1 39879.1 482.029   3
  -2   5  -2 283732. 1118.72  12
   2   5   2 286170. 1274.79   3
   2   5   3 42200.5 460.468  10
  -2   5  -3 41369.9 412.332  12
  -2   5  -3 42280.1 413.294   9
   2   5   4 3016.81 121.728  10
   2   5   4 2835.66 116.148   5
  -2   5  -4 2704.65 108.626   5
  -2   5  -4 2830.12 103.978   9
  -2   5  -4 2922.92 105.793  12
  -2   5  -5 15217.9 255.183   5
  -2   5  -5 15184.3 233.044  12
   2   5   5 15722.1 273.870   5
  -2   5  -5 14753.3 238.353   9
   2   5   5 15534.6 295.474   3
   2   5   6 3860.86 147.994   3
  -2   5  -6 4002.06 126.155   5
   2   5   6 3498.17 124.608   5
  -2   5  -6 3791.33 118.371   9
   2   5   7 30233.5 388.274   3
  -2   5  -7 29822.2 336.469   4
  -2   5  -7 30475.1 325.976   5
  -2   5  -8 59937.2 462.727   4
   2   5   8 59176.8 468.810   5
  -2   5  -9 22773.0 279.004   4
   2   5   9 22407.2 263.969   5
  -2   5 -10 4330.15 112.709   4
  -2   5 -10 4745.99 114.726  11
  -2   6   6 8449.91 151.601   5
  -2   6   6 10150.7 171.200   9
   2   6  -5 13899.3 201.081  10
  -2   6   5 13233.8 200.682   9
   2   6  -4 73849.6 485.956  10
  -2   6   4 75324.8 492.521  12
   2   6  -3 71304.1 464.202   5
  -2   6   3 75631.4 511.219  12
   2   6  -3 73662.0 510.458  10
  -2   6   3 78187.7 528.721   5
  -2   6   3 73922.4 496.225   9
  -2   6   2 10519.5 197.532  12
   2   6  -2 10089.9 195.228  10
   2   6  -2 10421.9 182.819   5
  -2   6   2 10003.7 183.934   9
  -2   6   1 2134.41 91.4419  12
   2   6  -1 2123.17 86.1827   5
   2   6  -1 2112.83 91.4900  10
  -2   6   1 2280.59 93.1013   5
  -2   6   1 2104.10 83.5429   9
   2   6  -1 2225.39 94.3217   3
   2   6   0 14226.9 237.728  10
   2   6   0 13276.4 218.598   5
  -2   6   0 14921.2 227.317   9
   2   6   0 15040.0 249.012   3
  -2   6   0 13375.0 230.291   5
  -2   6   0 14805.5 238.735  12
   2   6   1 15899.9 255.286  10
  -2   6  -1 16379.5 249.598  12
   2   6   1 16571.6 257.890   3
  -2   6  -1 16146.8 226.981   9
   2   6   1 15884.7 246.007   5
   2   6   2 5360.84 140.601   5
  -2   6  -2 5479.07 136.971  12
  -2   6  -2 4910.93 131.614   5
   2   6   2 5238.18 146.923   3
   2   6   3 28849.9 328.839   5
  -2   6  -3 29685.1 319.918   5
   2   6   3 29036.9 346.887   3
   2   6   4 424.589 39.3858   5
  -2   6  -4 388.705 34.5942   5
   2   6   4 446.316 41.6024   3
  -2   6  -5 10710.0 172.407   5
   2   6   5 11325.2 194.973   5
  -2   6  -6 6395.40 132.230  11
   2   6   6 6069.75 134.424   5
   2   6   7 797.069 49.0717   5
  -3  -6  -6 1194.67 60.4576   3
   3  -5 -10 21570.0 240.989   3
   3  -5  -9 15319.2 211.339   3
   3  -5  -8 3225.09 104.844   3
   3  -5  -7 24479.8 307.157   3
   3  -5  -6 53782.9 461.976   3
   3  -5  -5 36735.0 381.060   3
   3  -5  -4 1688.33 84.2199   3
   3  -5  -3 1847.91 86.2558   3
  -3  -5  -8 43594.8 436.417   3
  -3  -5  -9 23784.4 278.722   3
  -3  -5 -10 277.488 26.7503   3
   3  -4 -12 81317.6 468.175   3
   3  -4 -11 44771.9 390.194   3
   3  -4 -10 12485.0 222.541   3
   3  -4  -9 3277.38 121.050   3
   3  -4  -8 39841.6 436.741   3
   3  -4  -7 31388.4 382.644   3
   3  -4  -6 45918.2 471.747   3
   3  -4  -5 24353.4 331.515   3
   3  -4  -4 2501.54 103.202   3
   3  -4  -3 11793.5 225.400   3
   3  -4  -2 13786.4 225.867   3
  -3  -4 -10 3070.48 110.357   3
  -3  -4 -11 1716.78 74.4445   3
   3  -3 -14 15641.6 191.445   3
   3  -3 -13 37684.5 335.723   3
   3  -3 -12 33136.9 351.734   3
   3  -3 -11 66841.2 536.556   3
   3  -3 -10 45406.7 463.611   3
   3  -3  -9 4299.11 146.579   3
   3  -3  -8 14378.7 265.876   3
   3  -3  -7 5163.84 152.434   3
   3  -3  -6 11315.5 222.990   3
   3  -3  -5 58485.0 499.120   3
   3  -3  -4 3137.11 112.368   3
  -3  -3   4 3865.03 289.684   1
   3  -3  -3 9588.62 177.542   3
  -3  -3   3 8246.14 392.611   1
   3  -3  -2 4128.13 113.501   3
  -3  -3   2 3932.12 259.307   1
   3  -3  -1 155228. 673.102   3
  -3  -3   1 162695. 1651.36   1
  -3  -3   0 114358. 1392.31   1
  -3  -3  -1 100694. 1374.05   1
  -3  -3  -2 36592.7 834.685   1
  -3  -3  -3 806.132 132.961   1
  -3  -3  -4 17320.3 586.334   1
   3  -3   9 3032.56 109.504   5
  -3  -3 -10 5326.07 150.559   3
  -3  -3 -11 18298.2 255.075   3
   3  -2 -14 2007.88 73.9457   3
   3  -2 -13 4410.12 125.014   3
   3  -2 -12 20998.3 296.880   3
   3  -2 -11 43111.2 445.553   3
   3  -2 -10 253638. 1079.35   3
   3  -2  -9 139509. 798.051   3
   3  -2  -8 4778.71 141.220   3
  -3  -2   7 4527.35 294.282   1
   3  -2  -7 3771.65 128.051   3
  -3  -2   6 17951.4 561.325   1
   3  -2  -6 20691.4 274.980   3
  -3  -2   5 18329.7 519.258   1
   3  -2  -5 20538.2 260.590   3
  -3  -2   4 2752.87 197.606   1
   3  -2  -4 2961.22 92.5052   3
  -3  -2   3 376707. 2203.37   1
   3  -2  -3 377347. 993.937   3
  -3  -2   2 18966.0 480.578   1
  -3  -2   1 120186. 1202.85   1
   3  -2   0 201313. 763.291   1
  -3  -2   0 210283. 1589.64   1
  -3  -2  -1 112.612 43.4982   1
   3  -2   1 61.7101 22.5723   1
   3  -2   2-0.03746 638.905   1
  -3  -2  -2 509983. 2552.57   1
  -3  -2  -3 250742. 1829.56   1
  -3  -2  -4 74263.4 952.070   1
  -3  -2  -5 505837. 2673.98   1
  -3  -2  -6 30303.7 733.282   1
  -3  -2  -7 224577. 971.883   6
  -3  -2  -7 245320. 2235.14   1
  -3  -2  -8 112056. 722.212   6
  -3  -2  -9 112520. 742.326   6
   3  -2   9 113223. 651.346   5
  -3  -2 -10 124599. 812.623   6
  -3  -2 -11 16006.8 296.217   6
  -3  -2 -12 37408.5 443.680   6
  -3  -2 -13 54226.8 506.298   6
   3  -1 -15 22408.9 271.903   8
   3  -1 -14 15106.5 218.467   3
   3  -1 -13 33171.3 347.803   3
   3  -1 -12 131662. 741.477   3
   3  -1 -11 133917. 767.141   3
   3  -1 -10 26502.2 337.458   3
   3  -1  -9 4067.43 151.494   6
   3  -1  -9 3566.53 123.011   3
  -3  -1   8 124959. 1540.37   1
   3  -1  -8 125400. 678.310   3
  -3  -1   7 200173. 1779.67   1
   3  -1  -7 219351. 855.483   3
  -3  -1   6 17497.0 477.332   1
   3  -1  -6 19758.3 242.766   3
  -3  -1   5 53123.9 779.234   1
   3  -1  -5 53821.7 379.547   3
  -3  -1   4 175141. 1329.86   1
  -3  -1   3 10716.5 321.956   1
  -3  -1   2 566397. 2252.66   1
  -3  -1   0 181201. 1270.16   1
   3  -1   0 186281. 1041.90   1
   3  -1   1 169618. 1158.46   1
  -3  -1  -1 158699. 1252.23   1
  -3  -1  -2 53221.2 738.130   1
   3  -1   2 52880.0 720.228   1
  -3  -1  -3 23543.2 491.446   1
  -3  -1  -4 618505. 2619.27   1
  -3  -1  -5 42817.0 758.993   1
  -3  -1  -5 38835.5 359.572   6
  -3  -1  -6 507757. 2847.84   1
  -3  -1  -6 483039. 1339.03   6
   3  -1   7 73475.3 472.312   5
  -3  -1  -7 72875.9 1142.17   1
   3  -1   8 6891.85 153.156   5
  -3  -1  -8 6642.03 174.201   6
  -3  -1  -9 75650.7 631.002   6
   3  -1   9 75892.0 517.684   5
  -3  -1 -10 340452. 1425.39   6
  -3  -1 -11 41545.9 493.537   6
  -3  -1 -12 20467.2 348.126   6
  -3  -1 -13 6898.75 197.665   6
  -3  -1 -14 6351.18 173.261   6
  -3  -1 -15 14826.8 240.077   6
   3   0 -15 2246.71 81.1472   8
   3   0 -14 115576. 674.858   8
   3   0 -13 29309.3 323.935   3
  -3   0  12 78230.9 571.340   9
   3   0 -12 78409.5 556.854   3
   3   0 -11 1612.92 93.7646   4
   3   0 -11 1909.12 87.3605   3
  -3   0  11 1885.89 88.1183   9
   3   0 -11 1890.56 109.985   6
   3   0 -10 6769.68 197.709   6
   3   0 -10 6640.25 179.626   4
  -3   0  10 6554.50 160.217   9
  -3   0  10 6664.99 165.535   7
   3   0 -10 6409.07 158.024   3
   3   0  -9 75682.5 636.271   6
   3   0  -9 75022.6 582.411   4
   3   0  -9 76715.6 529.998   3
   3   0  -8 3684.71 131.264   6
  -3   0   8 4096.45 254.390   1
   3   0  -8 3906.73 115.162   3
  -3   0   8 3774.31 116.638   7
   3   0  -7 41633.9 417.220   6
  -3   0   7 43076.4 379.612   7
  -3   0   7 42868.4 739.212   1
   3   0  -7 42166.2 361.181   3
   3   0  -6 65554.0 487.795   6
   3   0  -6 64466.8 457.832   4
   3   0  -6 65941.5 422.156   3
   3   0  -5 3785.44 109.563   6
  -3   0   5 3926.20 188.868   1
   3   0  -5 3732.60 93.7311   3
  -3   0   4 28.4767 19.5224   1
  -3   0   3 3963.16 166.523   1
  -3   0   3 4326.45 195.768   1
   3   0  -2 274994. 1483.56   1
  -3   0   2 245340. 1287.91   1
   3   0  -1 248400. 1331.79   1
  -3   0   1 261687. 1368.88   1
   3   0   0 66724.1 688.108   1
  -3   0   0 65168.2 670.135   1
   3   0   1 98672.5 891.371   1
  -3   0  -1 87705.3 817.816   1
  -3   0  -2 5320.60 217.556   1
  -3   0  -3 8732.52 279.231   1
  -3   0  -4 3572.12 192.610   1
  -3   0  -5 16281.1 457.623   1
  -3   0  -5 14448.4 211.313   6
   3   0   6 49637.6 375.650   5
  -3   0  -6 49339.7 388.104  11
   3   0   7 39715.6 352.941   5
  -3   0  -7 40341.9 388.090   4
  -3   0  -7 40636.8 405.109   6
   3   0   8 5718.05 138.553   5
  -3   0  -8 5975.21 158.642   4
  -3   0  -8 5604.95 341.238   1
  -3   0  -8 5998.49 162.040   6
   3   0   9 14382.1 224.311   5
  -3   0  -9 14028.3 243.022   4
  -3   0  -9 13952.7 264.509   6
  -3   0 -10 124896. 849.557   6
  -3   0 -10 121873. 730.850   4
  -3   0 -11 3122.24 140.533   6
  -3   0 -11 3085.64 119.201   4
  -3   0 -12 15565.0 304.561   6
  -3   0 -12 17212.6 274.786   4
  -3   0 -13 20290.0 341.826   6
  -3   0 -14 29775.1 396.512   6
  -3   0 -15 7664.13 175.756   6
   3   1 -15 25254.7 267.798   8
  -3   1  14 15746.6 238.851   9
   3   1 -14 15259.8 234.486   8
  -3   1  13 33523.9 376.315   9
  -3   1  13 33198.6 384.061   7
   3   1 -13 34134.5 380.668   8
   3   1 -12 132673. 796.138   8
   3   1 -12 132493. 837.784   4
  -3   1  12 133208. 807.455   7
   3   1 -12 133892. 699.535   3
   3   1 -11 133943. 886.584   6
  -3   1  11 133172. 819.326   7
  -3   1  11 131462. 780.154   9
   3   1 -11 130132. 711.747   3
   3   1 -10 25609.5 375.999   6
   3   1 -10 26352.7 369.130   4
  -3   1  10 26819.7 346.607   9
   3   1 -10 25911.1 313.314   3
  -3   1  10 26459.8 356.674   7
   3   1  -9 3739.38 136.152   6
   3   1  -9 3952.67 137.521   4
   3   1  -9 3820.01 118.134   3
  -3   1   9 3626.10 122.456   9
  -3   1   9 3595.98 128.255   7
   3   1  -8 122272. 724.118   4
  -3   1   8 123814. 686.086   9
   3   1  -8 122714. 650.670   3
  -3   1   8 123323. 722.207   7
   3   1  -7 210666. 909.998   6
   3   1  -7 210589. 896.812   4
  -3   1   7 212817. 1466.59   1
  -3   1   7 211345. 905.380   7
   3   1  -6 19236.6 258.262   6
   3   1  -6 19370.7 257.163   4
  -3   1   6 20025.6 244.075   9
   3   1  -6 20341.6 243.256   3
  -3   1   6 19540.3 263.936   7
   3   1  -5 54955.3 411.050   6
   3   1  -5 61078.2 438.415   4
   3   1  -5 56404.2 384.178   3
  -3   1   5 55658.7 610.719   1
  -3   1   5 55854.2 387.970   9
   3   1  -5 59909.9 393.877   8
  -3   1   5 56199.2 420.957   7
   3   1  -4 186266. 723.793   4
  -3   1   4 185756. 1034.35   1
  -3   1   3 9816.75 230.620   1
  -3   1   3 8626.53 222.960   1
  -3   1   2 596128. 1773.42   1
  -3   1   0 181007. 1131.10   2
  -3   1   0 175380. 996.580   1
  -3   1  -1 151785. 979.369   2
  -3   1  -1 157660. 961.778   1
  -3   1  -2 41682.4 591.752   1
  -3   1  -3 21462.3 434.843   1
   3   1   4 242821. 787.858   5
  -3   1  -4 542353. 1284.61   4
  -3   1  -5 44881.9 360.991   9
   3   1   5 39876.7 329.614   5
  -3   1  -5 41684.9 334.594   5
  -3   1  -5 42142.0 379.615   4
  -3   1  -5 43167.6 700.038   1
  -3   1  -5 43164.0 376.663   6
   3   1   6 450891. 1166.23   5
  -3   1  -6 451851. 1296.09   4
  -3   1  -6 449435. 2582.00   1
   3   1   7 72805.1 488.854   5
  -3   1  -7 71901.3 545.659   4
  -3   1  -7 73093.6 549.124   6
  -3   1  -8 6748.10 403.725   1
   3   1   8 6573.89 151.264   5
  -3   1  -8 6425.41 165.575  11
  -3   1  -8 5753.91 158.229   4
  -3   1  -8 5926.04 163.049   6
   3   1   9 75682.5 531.867   5
  -3   1  -9 73864.4 597.503  11
  -3   1  -9 74414.2 594.130   4
  -3   1  -9 74627.5 627.148   6
   3   1  10 343131. 1169.01   5
  -3   1 -10 339161. 1336.81  11
  -3   1 -11 41818.5 502.724   6
  -3   1 -11 40106.1 459.597   4
  -3   1 -12 20367.8 344.582   6
  -3   1 -12 18155.8 304.268   4
  -3   1 -13 6528.03 187.371   6
  -3   1 -13 6634.54 179.451   4
  -3   1 -14 6416.82 159.866   4
  -3   1 -14 6475.80 175.861   6
  -3   1 -15 13483.3 226.550   6
   3   1  15 14212.4 210.396   7
   3   2 -15 21755.5 239.764   8
   3   2 -14 1940.95 85.4564   4
  -3   2  14 1847.46 81.8265   7
  -3   2  14 1865.56 78.9220   9
   3   2 -14 1946.14 79.3717   8
  -3   2  13 4345.46 133.720   9
   3   2 -13 4441.35 144.648   4
  -3   2  13 4454.34 141.192   7
   3   2 -13 4504.85 130.436   8
   3   2 -12 21725.1 335.692   4
  -3   2  12 21971.2 321.390   9
   3   2 -12 21798.1 307.568   8
  -3   2  12 21718.7 332.462   7
   3   2 -11 40861.4 433.836   8
  -3   2  11 40297.7 449.747   9
   3   2 -11 40456.8 478.743   4
  -3   2  11 39886.1 467.068   7
   3   2 -10 259667. 1209.74   4
   3   2 -10 260311. 1094.19   8
  -3   2  10 257202. 1137.47   9
  -3   2  10 252703. 1184.23   7
   3   2 -10 253617. 981.772   3
  -3   2   9 142067. 834.959   9
   3   2  -9 142691. 789.819   8
   3   2  -8 4741.36 146.784   4
  -3   2   8 4746.31 145.333   9
   3   2  -8 4561.03 134.764   8
  -3   2   8 4648.48 150.086   7
   3   2  -8 4950.00 138.996   3
   3   2  -7 4384.57 138.527   4
  -3   2   7 4841.36 142.105   9
   3   2  -7 4705.20 131.374   3
   3   2  -7 4206.51 124.844   8
  -3   2   7 4566.85 144.051   7
   3   2  -6 19161.9 273.825   4
   3   2  -6 18266.9 254.324   8
  -3   2   6 18991.5 281.137   7
   3   2  -6 18235.8 250.733   3
  -3   2   6 19104.6 268.790   9
   3   2  -5 20851.4 274.000   4
  -3   2   5 21351.1 236.103  12
  -3   2   5 21308.1 272.524   9
  -3   2   5 20689.9 281.051   7
   3   2  -4 2658.52 94.1392   4
   3   2  -4 2704.92 89.9031   3
  -3   2   4 2800.48 91.7945   9
  -3   2   4 2778.10 83.4992  12
   3   2  -4 2791.26 88.2258   8
  -3   2   4 2857.85 98.0464   7
   3   2  -3 395240. 1103.85   4
  -3   2   3 394312. 999.147  12
  -3   2   3 398403. 1078.05   9
  -3   2   3 387781. 1102.02   7
   3   2  -3 393060. 1049.90   3
   3   2  -3 402571. 1050.45   8
  -3   2   2 20095.6 235.403   9
   3   2  -2 18456.1 231.436   4
  -3   2   2 17866.5 227.639   7
   3   2  -2 18564.3 220.952   8
  -3   2   2 17557.7 205.987  12
   3   2  -2 16494.4 217.768   3
  -3   2   1 113185. 551.931   9
   3   2  -1 113637. 556.946   3
   3   2   0 205180. 753.372   3
  -3   2   0 235641. 781.206   1
  -3   2   0 203980. 688.606  12
  -3   2   0 209012. 750.789   9
  -3   2   0 226263. 756.249   5
  -3   2  -1 31.6536 7.80013   5
   3   2   1 129.752 22.7596   5
  -3   2  -1 142.771 28.3534   1
  -3   2  -1 54.2525 12.0940   9
  -3   2  -1 78.3288 12.5085  12
   3   2   1 112.526 15.9927   3
  -3   2  -2 494012. 1193.81   9
   3   2   2 454288. 1165.77   3
  -3   2  -2 458252. 1042.88  12
  -3   2  -2 444172. 1082.21   5
   3   2   2 478694. 1175.46   8
   3   2   2 450509. 1105.18   5
  -3   2  -3 251328. 1554.77   1
  -3   2  -3 215507. 715.343  12
   3   2   3 204084. 770.279   3
   3   2   3 223233. 787.603   5
  -3   2  -3 233934. 868.069   4
  -3   2  -3 236001. 846.068   9
  -3   2  -3 246254. 856.221   5
  -3   2  -4 76089.6 512.046   4
  -3   2  -4 80876.1 952.098   1
   3   2   4 75205.9 477.188   5
   3   2   4 73579.7 477.408   3
  -3   2  -4 83676.6 497.019   5
  -3   2  -4 77193.2 492.611   6
  -3   2  -5 474842. 2431.25   1
   3   2   5 458946. 1278.49   3
  -3   2  -5 474704. 1207.63   5
  -3   2  -5 496591. 1384.00   4
  -3   2  -5 490752. 1306.39   9
  -3   2  -5 485593. 1297.12   6
   3   2   6 26841.5 327.314   3
  -3   2  -6 27397.2 298.647   5
  -3   2  -6 27512.0 322.153   9
  -3   2  -6 27639.2 347.196   4
  -3   2  -6 27055.8 322.749   6
  -3   2  -7 223193. 2094.42   1
  -3   2  -7 220188. 874.553   5
  -3   2  -7 222235. 963.614   9
  -3   2  -7 222479. 986.723   6
   3   2   8 110635. 662.504   5
  -3   2  -8 115561. 751.759  11
   3   2   8 104156. 663.435   3
  -3   2  -8 102858. 726.314   4
  -3   2  -8 109673. 723.657   6
  -3   2  -9 109074. 767.073  11
  -3   2  -9 107484. 747.003   6
  -3   2 -10 124046. 832.879   6
  -3   2 -10 125044. 825.670  11
  -3   2 -10 126833. 852.291   4
  -3   2 -11 16215.5 310.229   6
  -3   2 -11 16275.8 300.428  11
  -3   2 -12 34047.2 422.814   6
  -3   2 -12 35590.3 431.653   4
  -3   2 -13 50533.6 489.194   6
   3   2  13 51616.4 492.921   7
  -3   2 -14 16483.9 247.294   4
  -3   2 -14 16661.0 258.316   6
   3   2  14 17267.4 243.668   9
   3   2  14 16500.0 248.941   7
  -3   2 -15 6297.97 130.679   4
  -3   2 -15 6660.78 144.495   6
   3   2  15 7450.48 141.409   9
   3   2  15 7292.67 147.159   7
   3   3 -14 15350.9 224.892   4
  -3   3  14 15245.3 205.537   9
  -3   3  14 15273.1 216.795   7
   3   3 -13 35167.8 385.202   4
   3   3 -13 35371.3 335.125   8
  -3   3  13 34699.0 369.045   7
   3   3 -12 33348.0 403.717   4
  -3   3  12 33623.5 381.225   9
   3   3 -12 33408.6 359.164   8
   3   3 -11 65249.2 587.570   4
  -3   3  11 65641.8 564.989   9
  -3   3  11 65060.9 591.941   7
  -3   3  10 45928.3 489.599   9
  -3   3  10 46513.8 521.974   7
   3   3 -10 46499.6 473.526   8
   3   3  -9 4047.29 123.396   3
   3   3  -9 4451.99 156.102   4
  -3   3   9 4132.94 146.316   9
   3   3  -9 4118.06 142.222   8
   3   3  -8 15317.0 285.876   4
  -3   3   8 15904.0 286.221   9
   3   3  -8 15220.0 274.501   8
  -3   3   8 15998.0 297.146   7
   3   3  -8 16032.9 257.125   3
   3   3  -7 5505.07 168.224   4
  -3   3   7 5093.13 160.301   9
   3   3  -7 5321.59 155.953   8
  -3   3   7 5215.97 165.365   7
   3   3  -7 5682.67 154.174   3
   3   3  -6 13084.7 251.914   4
  -3   3   6 13759.2 216.454  12
  -3   3   6 13496.8 253.854   9
  -3   3   6 13172.0 255.291   7
   3   3  -6 13997.3 251.613   8
   3   3  -6 14515.2 244.256   3
   3   3  -5 60526.3 519.399   4
  -3   3   5 63484.3 471.445  12
  -3   3   5 62631.7 531.589   9
  -3   3   5 66347.0 454.860   5
   3   3  -5 65843.0 517.823   3
  -3   3   5 61770.5 532.374   7
   3   3  -5 62225.4 503.609   8
   3   3  -4 4184.15 125.740   3
   3   3  -4 4018.78 128.090   4
   3   3  -4 4145.06 124.580   8
  -3   3   4 4238.52 130.828   9
  -3   3   4 3759.48 124.426   7
  -3   3   4 4144.31 116.856  12
   3   3  -3 9081.95 187.821   3
  -3   3   3 8017.84 173.486   9
   3   3  -3 7927.36 174.335   4
   3   3  -3 8395.68 147.243   5
  -3   3   3 6917.64 149.247   5
   3   3  -3 6837.74 157.437   8
  -3   3   3 8116.18 176.515   7
  -3   3   3 8522.91 166.880  12
   3   3  -2 3846.72 118.027   3
   3   3  -2 4395.06 128.943   4
  -3   3   2 4267.94 116.143  12
   3   3  -2 3916.84 101.309   5
  -3   3   2 4007.99 118.309   9
   3   3  -2 4192.55 121.247   8
  -3   3   2 3842.71 117.706   7
  -3   3   2 3671.11 106.913   5
   3   3  -1 164214. 794.490   3
  -3   3   1 152157. 697.277  12
   3   3  -1 163293. 749.545   4
  -3   3   1 157334. 743.394   7
   3   3  -1 150528. 653.309   5
  -3   3   1 160595. 759.695   9
  -3   3   1 152343. 691.953   5
   3   3  -1 163955. 763.706   8
  -3   3   0 113741. 603.103  12
  -3   3   0 114465. 638.074   9
   3   3   0 115901. 641.784   8
   3   3   0 115747. 589.489   5
  -3   3   0 114637. 638.433   5
  -3   3  -1 92924.1 576.708   9
   3   3   1 91800.2 537.889   5
  -3   3  -1 90637.0 531.349  12
  -3   3  -1 92296.2 522.857   4
  -3   3  -1 90035.4 556.779   7
   3   3   1 94201.8 604.366   8
   3   3   2 31368.2 353.719   3
   3   3   2 27621.9 310.711   5
  -3   3  -2 33116.0 349.169   9
  -3   3  -2 28358.7 310.688   5
  -3   3  -2 34960.9 343.146   4
  -3   3  -2 32364.0 318.532  12
  -3   3  -3 1209.79 66.9625   9
   3   3   3 904.815 61.9272   3
   3   3   3 885.676 56.6383   5
  -3   3  -3 1060.27 57.7902  12
  -3   3  -3 1293.82 66.6986   5
  -3   3  -3 1159.86 62.1968   4
  -3   3  -4 17881.2 236.642  12
  -3   3  -4 18376.1 272.421   4
   3   3   4 19240.0 274.411   5
   3   3   4 16744.5 276.815   3
  -3   3  -4 17691.2 267.747   9
   3   3   4 17778.5 252.749  10
  -3   3  -4 18003.9 251.447   6
   3   3   5 1803.15 80.8391  10
   3   3   5 1767.39 83.0641   5
   3   3   5 1647.29 89.0205   3
  -3   3  -5 1800.93 86.6423   9
  -3   3  -5 1861.42 88.2642   4
  -3   3  -5 1867.63 81.8111   6
  -3   3  -6 8065.68 189.945   9
   3   3   6 7818.99 183.536   5
   3   3   6 7259.43 156.693   9
  -3   3  -6 7554.57 172.588   5
  -3   3  -6 7912.61 190.617   4
   3   3   6 7160.92 186.052   3
  -3   3  -6 7913.09 175.613   6
  -3   3  -7 2356.62 100.136   9
   3   3   7 2199.31 88.5627   9
  -3   3  -7 2640.75 109.399   5
   3   3   7 2257.30 104.934   3
   3   3   7 2411.48 105.804   5
  -3   3  -7 2338.01 106.764   4
  -3   3  -7 2316.09 100.118   6
   3   3   8 18756.9 293.269   5
   3   3   8 18984.9 278.115   9
  -3   3  -8 20879.2 288.768   5
   3   3   8 18446.3 307.199   3
  -3   3  -8 17608.4 317.263   4
  -3   3  -8 20191.2 309.625   6
  -3   3  -9 2973.90 118.929   6
   3   3   9 2548.23 107.574   5
  -3   3  -9 2805.79 125.787  11
   3   3   9 2883.62 109.664   9
   3   3   9 2746.63 114.990   3
  -3   3  -9 2767.71 126.687   4
  -3   3 -10 5394.18 161.293   6
  -3   3 -10 5503.52 172.317  11
   3   3  10 5630.54 152.629   9
  -3   3 -10 5597.40 172.949   4
  -3   3 -11 17239.5 280.985   6
   3   3  11 18178.2 272.233   9
   3   3  11 18392.0 311.746   7
  -3   3 -11 18008.8 307.745   4
  -3   3 -11 18420.4 304.903  11
  -3   3 -12 31171.2 391.377   4
  -3   3 -12 31842.8 367.905   6
   3   3  12 31264.8 382.895   7
  -3   3 -13 11528.1 204.739   4
  -3   3 -13 11929.5 206.101   6
   3   3  13 12317.5 197.976   9
   3   3  13 12045.8 213.314   7
  -3   3 -14 11104.3 184.286   4
   3   3  14 12508.2 199.015   7
  -3   4  12 80160.6 529.382   7
  -3   4  12 81609.9 509.091   9
  -3   4  11 55505.6 458.640   9
   3   4 -11 58373.6 507.582   4
  -3   4  11 56099.8 486.470   7
   3   4 -11 57497.2 434.555   8
   3   4 -10 12450.4 249.936   4
  -3   4  10 13097.8 242.115   9
   3   4 -10 12756.1 220.496   8
  -3   4  10 13169.9 254.834   7
   3   4  -9 3094.75 124.623   4
  -3   4   9 3118.15 129.754   7
   3   4  -9 3209.46 116.768   8
  -3   4   9 3100.11 123.452   9
   3   4  -8 43759.3 452.288   8
  -3   4   8 43589.9 490.826   7
   3   4  -7 29675.6 391.472   4
  -3   4   7 30355.1 404.652   9
   3   4  -7 29491.1 380.273   8
  -3   4   7 30131.0 407.725   7
   3   4  -6 46098.8 435.937   3
   3   4  -6 48631.8 495.060   4
  -3   4   6 48705.0 447.777   5
  -3   4   6 48736.9 509.010   9
   3   4  -6 47994.5 483.646   8
  -3   4   6 47358.8 501.697   7
  -3   4   6 46282.7 426.435  12
   3   4  -5 21507.9 305.075   3
  -3   4   5 21287.7 297.571  12
  -3   4   5 21828.6 340.179   9
   3   4  -5 20728.5 326.033   4
  -3   4   5 21284.1 331.849   7
   3   4  -4 2143.57 96.9446   3
   3   4  -4 2046.17 104.089   4
  -3   4   4 2202.29 97.1418  12
  -3   4   4 2038.73 99.5857   7
  -3   4   4 2156.78 103.557   9
   3   4  -4 2283.09 105.871   8
   3   4  -3 10363.0 220.940   3
   3   4  -3 10711.0 216.262   4
   3   4  -3 11085.8 191.605   5
  -3   4   3 11342.5 232.464   9
   3   4  -3 11359.9 234.525   8
  -3   4   3 10476.1 216.810   7
  -3   4   3 11470.9 216.248   5
   3   4  -2 14352.0 256.550   3
   3   4  -2 14863.9 228.398   5
  -3   4   2 14953.2 262.665   9
  -3   4   2 14713.9 253.903   7
   3   4  -2 14539.5 263.588   8
   3   4  -1 10923.2 230.794   3
  -3   4   1 10564.0 210.650  12
  -3   4   1 11143.1 225.725   9
   3   4  -1 11411.0 240.016   8
  -3   4   1 11026.9 213.039   7
   3   4   0 6114.92 173.252   3
  -3   4   0 6197.49 158.951  12
   3   4   0 6612.19 157.891   5
  -3   4   0 5913.76 162.934   9
  -3   4   0 6816.94 176.384   5
   3   4   0 5807.57 178.080   8
   3   4   1 290576. 1232.79   3
  -3   4  -1 288380. 1083.23  12
   3   4   1 279647. 1083.27   5
  -3   4  -1 281225. 1132.09   9
  -3   4  -2 399905. 1261.28  12
   3   4   2 400865. 1332.27   5
  -3   4  -2 404437. 1364.46   9
  -3   4  -2 404837. 1313.40   5
  -3   4  -3 11751.2 215.036  12
   3   4   3 12898.8 245.721   5
   3   4   3 11185.8 230.361  10
   3   4   3 12534.2 266.685   3
  -3   4  -3 11448.9 227.268   9
  -3   4  -3 11923.0 231.584   5
  -3   4  -4 1672.02 78.8857  12
   3   4   4 1594.92 85.8573   5
   3   4   4 1748.15 89.5483  10
  -3   4  -4 1581.23 86.9754   9
  -3   4  -4 1655.73 86.9957   5
   3   4   4 1948.58 104.688   3
  -3   4  -4 1849.51 85.7490   4
  -3   4  -5 11057.2 227.749   5
   3   4   5 11429.5 225.792  10
  -3   4  -5 11112.6 227.719   9
   3   4   5 11957.0 219.310   7
   3   4   5 11332.3 255.774   3
   3   4   5 11203.6 230.964   5
  -3   4  -5 12129.2 230.362   4
  -3   4  -6 3377.29 120.609   5
   3   4   6 3011.90 133.430   3
  -3   4  -6 3242.47 119.146   9
   3   4   6 3131.48 116.574   7
  -3   4  -6 3156.45 120.498   4
   3   4   7 147.734 24.0565   3
  -3   4  -7 136.988 28.2530   4
  -3   4  -7 159.080 27.6354   9
   3   4   7 175.349 26.1184   7
  -3   4  -7 156.280 28.2019   5
   3   4   8 169710. 952.406   3
  -3   4  -8 168434. 913.184   4
   3   4   9 138832. 755.161   5
   3   4   9 148848. 838.564   7
  -3   4  -9 142373. 825.896  11
  -3   4  -9 151647. 869.590   4
  -3   4 -10 2895.15 117.090   4
  -3   4 -10 3011.72 112.245  11
   3   4  10 2733.12 104.035   5
   3   4  10 2951.00 113.478   7
   3   4  11 1645.70 77.1281   7
  -3   4 -11 1823.80 82.3588  11
  -3   4 -12 10617.8 187.207   4
   3   4  12 12515.1 206.171   7
  -3   5  10 18180.3 229.252   9
   3   5 -10 17964.0 217.703   8
   3   5  -9 13297.6 220.743   4
  -3   5   9 13839.5 216.437   9
   3   5  -9 15031.7 216.963   8
  -3   5   9 14764.0 234.596   7
  -3   5   8 2908.47 106.702   9
   3   5  -8 3091.04 104.510   8
  -3   5   8 3038.84 112.507   7
  -3   5   7 24264.8 330.963   7
  -3   5   7 23831.3 319.327   9
   3   5  -7 23867.1 312.666   8
  -3   5   6 51641.2 491.551   7
  -3   5   6 50639.9 482.734   9
   3   5  -6 50319.5 482.721   8
   3   5  -5 37827.3 400.001   3
   3   5  -5 36803.5 427.729   8
  -3   5   5 37856.8 429.573   9
  -3   5   5 37835.5 420.758   7
  -3   5   4 1884.39 89.2357  12
   3   5  -4 1900.91 92.9457   3
  -3   5   4 1844.43 95.6374   9
   3   5  -4 1643.53 93.8194   8
  -3   5   4 1974.82 94.2674   5
  -3   5   3 1802.09 93.3186   5
  -3   5   3 1903.94 93.3335  12
   3   5  -3 1946.91 82.2200   5
  -3   5   3 1871.53 95.9886   9
   3   5  -3 1819.53 104.467   8
   3   5  -3 2032.05 98.6545   3
  -3   5   2 2702.97 113.678  12
   3   5  -2 2955.16 123.973   3
   3   5  -2 2996.28 106.838   5
  -3   5   2 2697.24 113.757   9
  -3   5   1 22263.2 328.469  12
   3   5  -1 21210.5 338.677   3
   3   5  -1 20728.0 293.777   5
  -3   5   1 19904.7 313.470   5
  -3   5   1 21880.3 324.665   9
  -3   5   0 7914.13 192.832  12
   3   5   0 7987.10 182.797   5
   3   5   0 9259.33 229.893   3
  -3   5   0 7894.15 193.646   9
  -3   5   0 6643.49 177.622   5
  -3   5  -1 36454.0 421.968   5
  -3   5  -1 35619.7 407.649   9
  -3   5  -1 36220.4 410.469  12
   3   5   1 36517.2 437.281  10
   3   5   1 39121.5 418.183   5
   3   5   1 38603.1 475.190   3
  -3   5  -2 20347.7 296.034  12
   3   5   2 22511.5 324.011   5
   3   5   2 20932.5 354.909   3
  -3   5  -2 23290.8 331.512   5
   3   5   2 21476.9 331.234  10
  -3   5  -2 21061.8 307.057   9
   3   5   3 9205.40 212.798  10
   3   5   3 9349.98 213.236   5
  -3   5  -3 9394.05 201.829   9
  -3   5  -3 9730.30 210.063   5
   3   5   3 9430.78 233.697   3
  -3   5  -3 9613.44 198.274  12
   3   5   4 5558.22 180.185   3
  -3   5  -4 5391.67 155.695   5
  -3   5  -4 5713.55 153.356   9
   3   5   4 5916.69 168.066  10
  -3   5  -5 6000.74 155.100   9
  -3   5  -5 6128.82 165.394   5
   3   5   5 6115.10 174.038   5
   3   5   5 6376.34 190.786   3
   3   5   6 5506.44 158.825   5
  -3   5  -6 5495.17 147.561   5
   3   5   6 5474.06 168.741   3
  -3   5  -6 5300.13 142.178   9
   3   5   7 31451.4 356.367   5
   3   5   7 32424.5 391.353   3
  -3   5  -7 32579.0 330.012   5
  -3   5  -8 41546.1 377.357   4
  -3   5  -8 40335.4 381.638  11
  -3   5  -9 22431.6 264.874   4
   3   5   9 23084.5 261.557   5
  -3   5 -10 383.294 32.1268  11
   3   6  -6 34.5165 8.65780  10
  -3   6   6 2519.28 83.7477   9
   3   6  -5 5594.03 124.682  10
  -3   6   5 5356.15 126.510   9
   3   6  -4 8160.44 157.849  10
  -3   6   4 7677.95 154.348   9
  -3   6   3 13527.8 209.826   5
   3   6  -3 13498.4 212.650  10
  -3   6   3 13026.5 205.126   9
   3   6  -2 14431.8 226.401  10
  -3   6   2 14164.5 214.997   9
   3   6  -2 14812.2 228.236   3
   3   6  -1 7570.06 167.715  10
  -3   6   1 7710.75 165.345   5
   3   6  -1 7528.09 169.536   3
  -3   6   1 7595.15 158.570   9
   3   6  -1 7472.51 150.743   5
  -3   6   0 3916.68 114.869   9
  -3   6   0 4141.34 128.770   5
   3   6   0 3998.85 121.465  10
   3   6   0 3952.39 123.509   3
   3   6   1 3913.71 121.669  10
   3   6   1 3605.60 112.345   5
  -3   6  -1 4039.19 113.416   9
  -3   6  -1 4284.79 124.693   5
   3   6   1 3872.61 124.060   3
   3   6   2 8574.28 175.636   5
  -3   6  -2 8314.37 172.043   5
   3   6   2 9010.68 187.720   3
  -3   6  -2 9044.78 168.104   9
  -3   6  -3 18617.6 234.416   9
   3   6   3 18761.6 270.527   3
   3   6   3 18529.0 243.701   5
  -3   6  -4 10187.3 167.932   9
   3   6   4 9962.85 178.926   5
   3   6   4 10403.5 194.585   3
   3   6   5 26220.6 277.703   5
   3   6   5 27219.2 304.258   3
   3   6   6 1271.94 61.0670   5
  -3   6  -6 1421.49 61.4294  11
   4  -5  -9 4226.17 104.803   3
   4  -5  -8 17049.4 222.805   3
   4  -5  -7 9276.91 172.629   3
   4  -5  -6 19036.6 253.239   3
   4  -5  -5 27152.2 305.836   3
   4  -5   8 43588.9 337.842   5
  -4  -5  -8 70162.0 500.083   3
  -4  -5  -9 9263.06 158.566   3
   4  -4 -11 43613.7 354.029   3
   4  -4 -10 34838.5 348.639   3
   4  -4  -9 1339.10 72.1283   3
   4  -4  -8 61227.7 509.802   3
   4  -4  -7 33132.1 386.305   3
   4  -4  -6 66519.9 545.372   3
   4  -4  -5 122596. 739.676   3
   4  -4  -4 7854.80 182.749   3
   4  -4  -3 11926.9 215.342   3
   4  -4   9 3268.38 103.921   5
  -4  -4 -10 9418.33 182.248   3
   4  -3 -13 17618.4 217.878   3
   4  -3 -12 793.929 52.9730   3
   4  -3 -11 23120.5 303.764   3
   4  -3 -10 29457.2 370.726   3
   4  -3  -9 3240.17 124.777   3
   4  -3  -8 62637.9 547.822   3
   4  -3  -7 45419.1 461.739   3
   4  -3  -6 13035.7 240.636   3
   4  -3  -5 7481.69 176.845   3
   4  -3  -4 7804.46 173.005   3
   4  -3  -3 1423.16 67.8599   3
   4  -3  -2 12720.7 203.320   3
  -4  -3   2 11599.7 516.710   1
  -4  -3   1 53731.0 1093.17   1
  -4  -3   0 2495.16 236.144   1
  -4  -3  -1 93616.2 1594.40   1
  -4  -3  -2 30708.1 901.554   1
  -4  -3  -3 26959.3 821.543   1
   4  -3   9 44576.7 421.495   5
   4  -2 -14 1535.65 67.5198   8
   4  -2 -14 2148.09 78.2429   3
   4  -2 -13 5302.00 131.791   3
   4  -2 -12 2324.22 98.3113   3
   4  -2 -11 9677.45 211.670   3
   4  -2 -10 62586.3 548.608   3
   4  -2  -9 110949. 744.997   3
   4  -2  -8 37941.0 415.346   3
   4  -2  -7 58931.8 499.705   3
   4  -2  -6 5828.79 152.219   3
  -4  -2   5 2307.03 208.906   1
   4  -2  -5 2560.34 94.2933   3
   4  -2  -4 38554.3 354.008   3
  -4  -2   4 36824.0 819.620   1
  -4  -2   3 674.113 104.736   1
   4  -2  -3 727.106 46.7263   3
   4  -2  -2 336865. 966.999   3
  -4  -2   2 340607. 2390.91   1
  -4  -2   1 715508. 3337.23   1
  -4  -2   0 201560. 1785.66   1
  -4  -2  -1 59920.2 998.254   1
  -4  -2  -2 36302.9 794.637   1
  -4  -2  -3 89724.3 1263.57   1
  -4  -2  -4 4230.84 272.664   1
  -4  -2  -5 27518.2 725.625   1
  -4  -2  -6 98654.2 1515.10   1
  -4  -2  -7 770.987 37.6252   6
  -4  -2  -8 40591.9 450.895   6
   4  -2   8 43304.8 423.926   5
  -4  -2  -9 26956.7 370.694   6
   4  -2   9 28918.0 350.170   5
  -4  -2 -10 109284. 751.996   6
   4  -2  10 110434. 657.558   5
  -4  -2 -11 91854.9 691.144   6
  -4  -2 -12 1340.43 78.8067   6
   4  -1 -15 11125.5 169.109   8
   4  -1 -14 19098.9 237.606   3
   4  -1 -14 18832.1 254.914   8
   4  -1 -13 46354.3 416.119   3
   4  -1 -12 22338.7 306.215   3
   4  -1 -11 707.386 57.8098   3
   4  -1 -10 295858. 1185.71   3
   4  -1  -9 75659.2 586.351   3
   4  -1  -8 107692. 668.406   3
   4  -1  -7 7945.92 174.594   3
  -4  -1   7 9034.83 425.225   1
  -4  -1   6 185271. 1720.75   1
   4  -1  -6 171955. 771.216   3
  -4  -1   5 8049.91 338.539   1
   4  -1  -5 8309.65 162.543   3
  -4  -1   4 47071.0 793.308   1
   4  -1  -4 49882.6 380.040   3
  -4  -1   3 950117. 3441.93   1
   4  -1  -2-0.03386 369.505   1
  -4  -1   2 142350. 1321.05   1
   4  -1  -1 266331. 1532.07   1
  -4  -1   1 262144. 1754.75   1
   4  -1   0 159546. 1210.84   1
  -4  -1   0 189931. 1548.93   1
  -4  -1  -1 239375. 1810.00   1
  -4  -1  -2 19858.8 527.866   1
  -4  -1  -3 32223.2 663.946   1
  -4  -1  -4 303593. 1061.22   4
  -4  -1  -4 316347. 1079.00   6
  -4  -1  -5 142651. 738.512   4
  -4  -1  -5 143220. 733.742   6
   4  -1   6 22241.7 277.299   5
  -4  -1  -6 22738.6 291.990   4
  -4  -1  -6 22192.9 305.617   6
   4  -1   7 6490.20 152.247   5
  -4  -1  -7 6491.70 369.894   1
  -4  -1  -7 7063.34 164.586   4
  -4  -1  -7 7011.11 178.829   6
   4  -1   8 60175.6 484.596   5
  -4  -1  -8 58153.6 547.250   6
   4  -1   9 66591.8 517.800   5
  -4  -1  -9 68599.0 623.683   6
  -4  -1 -10 278558. 1281.65   6
   4  -1  10 272114. 1041.96   5
  -4  -1 -11 164740. 995.146   6
  -4  -1 -12 8742.99 221.655   6
  -4  -1 -13 2734.64 118.158   6
  -4  -1 -14 4277.22 132.173   6
  -4  -1 -15 368.208 34.5358   6
   4   0 -15 9910.13 161.411   8
   4   0 -14 10451.2 186.744   8
   4   0 -14 9941.72 173.608   3
   4   0 -13 14296.0 248.279   8
   4   0 -13 13929.6 227.313   3
   4   0 -12 106351. 706.825   8
   4   0 -12 101284. 656.895   3
   4   0 -11 13421.3 278.536   4
   4   0 -11 16335.8 271.727   3
   4   0 -10 5339.48 166.423   4
   4   0 -10 5162.11 151.595   3
   4   0  -9 22643.1 306.642   3
  -4   0   9 23288.8 317.023   7
   4   0  -8 861.669 65.2991   4
   4   0  -8 839.500 58.5844   3
  -4   0   8 911.808 59.9873   7
  -4   0   8 931.569 135.400   1
   4   0  -7 6548.05 169.739   4
  -4   0   7 6634.49 158.178   7
   4   0  -7 6813.23 155.395   3
  -4   0   7 6824.02 331.264   1
   4   0  -6 72443.9 551.036   4
  -4   0   6 71705.0 954.156   1
  -4   0   6 71738.7 508.905   7
   4   0  -5 182578. 836.171   4
   4   0  -5 176214. 719.752   3
  -4   0   4 18877.1 445.499   1
   4   0  -4 18605.9 224.460   3
   4   0  -3 174601. 652.257   3
  -4   0   3 184559. 1338.47   1
  -4   0   2 470978. 2191.75   1
  -4   0   1 50975.1 703.415   1
  -4   0   0 177366. 1376.99   1
  -4   0  -1 14101.1 398.167   1
  -4   0  -2 121493. 1172.67   1
  -4   0  -3 48776.3 744.344   1
   4   0   3 48298.4 351.506   5
  -4   0  -4 45441.9 779.883   1
  -4   0  -4 47018.5 381.433   6
  -4   0  -5 51.8434 15.6689   6
  -4   0  -5 32.1577 7.48227   4
  -4   0  -5 49.0341 11.4501  11
   4   0   5 68.3667 14.6844   5
  -4   0  -5 57.4631 23.0811   1
  -4   0  -6 17149.6 534.054   1
   4   0   6 16438.1 232.530   5
  -4   0  -6 18071.1 267.573   4
  -4   0  -6 17237.7 239.328  11
  -4   0  -6 18660.6 277.283   6
  -4   0  -7 166.655 26.2149   6
  -4   0  -7 218.026 32.4375  11
   4   0   7 188.642 25.7642   5
  -4   0  -7 270.702 32.6942   4
  -4   0  -7 255.443 77.7195   1
   4   0   8 19561.5 272.542   5
  -4   0  -8 19634.5 316.832   6
  -4   0  -9 67196.1 557.904   4
  -4   0  -9 65635.7 613.740   6
   4   0  10 317504. 1139.57   5
  -4   0 -10 321355. 1240.31   4
  -4   0 -11 98001.6 777.087   6
  -4   0 -11 97295.5 678.217   4
  -4   0 -12 33003.6 445.228   6
  -4   0 -12 34961.5 390.268   4
  -4   0 -13 73480.7 631.894   6
  -4   0 -14 7628.54 185.620   6
   4   0  14 0.67344 2.53727   7
  -4   0 -15 4481.90 126.746   6
   4   1 -15 13270.3 185.864   8
   4   1 -14 20140.0 253.724   8
   4   1 -13 45357.3 388.426   3
   4   1 -13 46258.0 428.363   8
  -4   1  12 21687.1 297.688   9
   4   1 -12 22308.4 315.207   8
  -4   1  12 21541.1 318.412   7
   4   1 -12 22273.1 298.372   3
   4   1 -11 853.590 66.7511   4
  -4   1  11 782.853 58.8410   9
   4   1 -11 878.806 61.1257   8
   4   1 -11 686.711 54.5100   3
  -4   1  11 785.393 62.2232   7
   4   1 -10 301640. 1353.38   4
  -4   1  10 289951. 1117.93   9
   4   1 -10 297385. 1132.33   3
  -4   1  10 293601. 1220.12   7
   4   1  -9 78421.6 587.558   8
   4   1  -9 75801.0 651.847   4
  -4   1   9 76389.5 564.661   9
  -4   1   9 73844.2 604.878   7
   4   1  -8 105724. 756.181   4
  -4   1   8 107058. 640.440   9
   4   1  -8 106504. 657.175   8
   4   1  -8 105049. 648.239   3
  -4   1   8 104688. 698.903   7
   4   1  -7 8120.09 194.688   4
  -4   1   7 8423.94 170.313   9
   4   1  -7 8150.12 173.966   3
  -4   1   7 7999.38 185.492   7
   4   1  -6 170673. 871.564   4
  -4   1   6 169785. 751.315   9
   4   1  -6 168934. 767.392   3
  -4   1   6 169237. 829.949   7
  -4   1   5 8122.92 154.269   9
   4   1  -5 8337.30 154.644   8
   4   1  -5 8341.94 162.622   3
  -4   1   5 7946.87 176.450   7
   4   1  -4 50511.7 437.628   4
  -4   1   4 49740.6 374.072   9
   4   1  -4 49837.2 361.555   8
   4   1  -4 50055.8 383.236   3
  -4   1   4 49532.3 421.192   7
  -4   1   3 947679. 2781.93   1
  -4   1   3 999999. 1830.68   7
   4   1  -2 149852. 633.728   3
  -4   1   2 155897. 725.825   7
  -4   1   1 269644. 947.714   7
  -4   1   1 278420. 1512.98   1
  -4   1   0 199029. 1273.57   1
  -4   1   0 187751. 785.071   7
  -4   1  -1 228285. 1397.34   1
  -4   1  -1 213046. 850.481   7
   4   1   2 19449.4 220.700   5
  -4   1  -2 18056.2 420.306   1
  -4   1  -2 20146.2 230.349   5
  -4   1  -2 19049.1 254.663   4
  -4   1  -2 17666.4 245.598   7
  -4   1  -3 32094.9 627.910   1
  -4   1  -3 31074.2 315.950   4
  -4   1  -3 32374.6 302.435   9
  -4   1  -3 30906.2 329.926   7
  -4   1  -3 31382.1 331.973   6
   4   1   4 283857. 933.550   5
  -4   1  -4 275278. 909.240   9
  -4   1  -4 265746. 1792.66   1
  -4   1  -4 283777. 926.119   5
  -4   1  -4 297222. 1081.66   4
  -4   1  -4 284486. 989.089   6
   4   1   5 133673. 671.140   5
  -4   1  -5 128849. 652.865   9
  -4   1  -5 130514. 658.893   5
  -4   1  -5 140268. 1464.33   1
  -4   1  -5 142202. 755.348   4
  -4   1  -5 133991. 723.435   6
  -4   1  -6 21895.0 284.088   9
   4   1   6 21864.5 276.208   5
  -4   1  -6 22898.4 311.722   4
  -4   1  -6 20794.4 577.222   1
  -4   1  -6 20882.9 298.909   6
   4   1   7 6799.98 161.296   5
  -4   1  -7 6637.24 164.100  11
  -4   1  -7 6214.26 167.673   4
  -4   1  -7 6375.07 171.936   6
   4   1   8 57506.5 484.753   5
  -4   1  -8 57366.5 537.860   4
  -4   1  -8 53656.1 535.952   6
  -4   1  -8 54218.3 502.359  11
  -4   1  -9 64732.9 574.786  11
  -4   1  -9 63622.1 586.052   4
  -4   1  -9 63941.3 598.771   6
   4   1  10 271991. 1073.86   5
  -4   1 -10 271478. 1203.74   4
  -4   1 -11 149766. 964.373   6
  -4   1 -11 154249. 898.811   4
  -4   1 -12 8896.85 233.955   6
  -4   1 -12 8785.14 208.533   4
  -4   1 -13 2754.14 116.231   6
  -4   1 -13 2829.32 112.960   4
  -4   1 -14 4063.57 124.127   4
  -4   1 -14 4112.94 130.752   6
   4   1  14 4115.79 119.766   7
  -4   1 -15 426.893 36.3870   6
   4   2 -14 2243.83 91.0450   4
  -4   2  14 2148.62 76.8138   9
   4   2 -14 2207.10 83.4828   8
  -4   2  14 2257.52 87.1702   7
   4   2 -13 5312.51 152.186   4
  -4   2  13 5537.02 140.451   9
   4   2 -13 5762.42 144.909   8
  -4   2  13 5195.96 145.219   7
   4   2 -12 2425.80 109.518   4
  -4   2  12 2372.10 99.0615   9
   4   2 -12 2712.73 106.289   8
  -4   2  12 2325.84 105.839   7
   4   2 -11 9305.47 247.141   4
   4   2 -11 9780.83 211.396   8
  -4   2  11 9241.00 205.824   9
  -4   2  11 9798.67 231.022   7
   4   2 -11 9330.44 190.062   3
  -4   2  10 61784.5 544.127   9
   4   2 -10 61397.8 537.933   8
   4   2 -10 60711.1 503.390   3
  -4   2   9 183767. 935.327   9
   4   2  -9 182510. 920.938   8
  -4   2   9 184222. 1016.07   7
   4   2  -8 39307.0 468.701   4
  -4   2   8 38606.1 419.212   9
   4   2  -8 39325.8 412.697   8
  -4   2   8 37571.2 448.876   7
   4   2  -8 40377.8 417.002   3
  -4   2   7 60175.8 505.736   9
   4   2  -7 58609.8 492.832   8
  -4   2   7 58553.9 543.581   7
   4   2  -7 59027.8 502.827   3
   4   2  -6 5617.65 167.459   4
  -4   2   6 6041.75 157.291   9
   4   2  -6 5998.35 151.330   8
  -4   2   6 6209.73 169.787   7
   4   2  -5 2648.03 107.276   4
   4   2  -5 2607.85 95.8791   8
  -4   2   5 2619.78 100.011   9
  -4   2   5 2627.68 106.102   7
   4   2  -4 40129.5 430.347   4
  -4   2   4 40514.9 376.335   9
   4   2  -4 39331.9 362.569   8
  -4   2   4 39084.2 403.089   7
   4   2  -4 40949.7 385.411   3
   4   2  -3 779.262 55.5077   4
   4   2  -3 800.317 51.6837   8
  -4   2   3 646.662 46.2618   9
  -4   2   3 802.775 49.3750   5
  -4   2   3 681.955 50.1429   7
   4   2  -3 746.607 48.5476   3
  -4   2   2 354980. 1067.16   9
  -4   2   2 356460. 1018.43   5
   4   2  -2 355822. 1034.43   8
   4   2  -1 686065. 1267.38   5
  -4   2   1 688123. 1481.37   9
   4   2   0 209530. 750.386   5
  -4   2   0 210922. 827.905   9
  -4   2   0 217134. 795.615   5
   4   2   0 214962. 804.130   8
  -4   2   0 195344. 755.859   4
  -4   2   0 188044. 929.708   1
  -4   2   0 202098. 870.827   7
   4   2   0 208668. 846.529   3
   4   2   1 59098.9 451.367   3
   4   2   1 57975.6 401.840   5
  -4   2  -1 61732.8 448.497   9
   4   2   1 61270.3 443.468   8
  -4   2  -1 78161.0 555.403   4
  -4   2  -1 73370.0 693.831   1
  -4   2  -1 63332.0 446.509   5
  -4   2  -1 60448.9 483.039   7
   4   2   2 31733.4 336.564   3
   4   2   2 30514.2 300.600   5
  -4   2  -2 34634.6 340.861   9
  -4   2  -2 39172.9 359.607   5
   4   2   2 35383.7 345.527   8
  -4   2  -2 36698.2 356.277   4
  -4   2  -2 33252.4 553.686   1
  -4   2  -2 35390.6 366.618   7
  -4   2  -2 33462.5 332.098   6
   4   2   3 77724.9 515.164   3
   4   2   3 82504.7 514.771   5
  -4   2  -3 84858.5 548.422   9
  -4   2  -3 84085.5 537.924   5
  -4   2  -3 93031.3 594.401   4
  -4   2  -3 82988.2 565.060   7
  -4   2  -3 83750.8 546.016   6
  -4   2  -3 73644.3 944.695   1
  -4   2  -4 4988.40 264.996   1
   4   2   4 4225.86 122.053   5
   4   2   4 3870.69 117.306   3
  -4   2  -4 4555.90 129.415   9
  -4   2  -4 4046.80 118.254   5
  -4   2  -4 4660.45 136.763   4
  -4   2  -4 4031.95 122.231   6
  -4   2  -5 26063.8 685.382   1
   4   2   5 26670.5 315.884   5
  -4   2  -5 28737.4 354.457   4
   4   2   5 25135.2 315.470   3
  -4   2  -5 25886.5 316.168   9
  -4   2  -5 29631.8 333.595   5
  -4   2  -5 26839.2 337.409   6
   4   2   6 90817.6 604.774   5
  -4   2  -6 83655.0 1301.32   1
   4   2   6 82563.4 580.046   3
  -4   2  -6 86121.7 583.828   5
  -4   2  -6 88395.2 646.739   4
  -4   2  -6 83143.3 597.784   9
  -4   2  -6 83473.9 618.867   6
  -4   2  -7 66283.8 530.406   5
   4   2   7 66797.6 547.266   5
  -4   2  -7 68848.2 566.142   9
   4   2   7 64151.4 512.721   3
  -4   2  -7 69323.6 606.159   4
  -4   2  -7 65939.9 568.908   6
   4   2   8 44147.6 450.633   5
  -4   2  -8 37996.7 473.356   4
  -4   2  -8 43382.5 482.966  11
  -4   2  -8 39354.1 455.466   6
  -4   2  -9 26878.2 383.088  11
  -4   2  -9 25996.1 382.360   4
  -4   2  -9 26733.2 387.469   6
  -4   2 -10 105820. 775.874   4
  -4   2 -10 104834. 778.376   6
  -4   2 -11 88603.5 705.118   6
   4   2  11 92009.0 607.994   5
  -4   2 -11 90957.1 699.354  11
  -4   2 -11 88987.7 696.540   4
  -4   2 -12 1143.29 75.1926   6
  -4   2 -12 1158.65 75.1623   4
  -4   2 -13 2819.29 109.471   6
   4   2  13 2996.11 100.326   9
   4   2  13 3092.08 112.323   7
  -4   2 -13 2841.65 112.057   4
  -4   2 -14 13535.9 211.694   4
  -4   2 -14 14215.8 227.073   6
   4   2  14 14246.8 200.320   9
   4   2  14 14337.0 218.864   7
  -4   3  13 18320.5 232.644   9
   4   3 -13 19042.6 234.249   8
  -4   3  13 18758.7 261.140   7
   4   3 -12 873.980 62.5392   4
  -4   3  12 767.668 52.2688   9
   4   3 -12 813.924 54.2274   8
  -4   3  12 767.489 56.3027   7
  -4   3  11 23160.5 320.590   9
  -4   3  11 22988.4 339.102   7
   4   3 -11 23354.8 312.267   8
   4   3 -10 25124.0 310.964   3
  -4   3  10 26024.5 357.903   9
   4   3 -10 26443.1 352.466   8
  -4   3  10 24950.0 375.927   7
   4   3  -9 3182.81 140.986   4
  -4   3   9 3479.10 134.666   9
   4   3  -9 3363.81 128.411   8
  -4   3   9 3243.18 140.461   7
   4   3  -9 3272.41 120.158   3
   4   3  -8 61989.3 607.785   4
  -4   3   8 62100.1 573.617   9
   4   3  -8 63331.8 558.173   8
  -4   3   8 62281.2 603.805   7
   4   3  -8 63186.6 538.571   3
   4   3  -7 46099.1 514.048   4
  -4   3   7 45424.4 481.536   9
  -4   3   7 44647.0 501.233   7
   4   3  -7 43611.5 461.362   8
   4   3  -7 43616.2 434.937   3
   4   3  -6 13057.4 274.770   4
  -4   3   6 13198.0 253.508   9
   4   3  -6 13259.1 249.686   8
  -4   3   6 13494.4 270.115   7
   4   3  -6 13191.8 241.292   3
   4   3  -5 7843.82 209.140   4
  -4   3   5 6947.06 179.537   9
  -4   3   5 6979.31 155.128   5
   4   3  -5 7132.41 175.538   8
  -4   3   5 7078.06 187.113   7
   4   3  -5 7781.35 191.001   3
  -4   3   4 9468.53 205.425   9
   4   3  -4 9608.27 202.901   8
  -4   3   4 9143.09 207.898   7
   4   3  -3 1130.22 70.0968   3
  -4   3   3 1158.32 65.2469  12
  -4   3   3 1248.45 75.8093   7
  -4   3   3 1194.47 70.5459   9
  -4   3   3 1151.79 65.1968   5
   4   3  -3 1242.28 70.5239   8
   4   3  -2 12749.4 237.667   3
   4   3  -2 13363.3 249.960   4
  -4   3   2 12258.3 213.222  12
   4   3  -2 13375.2 234.027   8
  -4   3   2 12698.4 227.218   9
  -4   3   2 12247.9 233.125   7
   4   3  -2 12492.9 191.381   5
   4   3  -1 55079.4 412.840   5
  -4   3   1 58496.5 487.995   9
  -4   3   1 57872.6 471.462   5
  -4   3   1 56796.2 453.627  12
  -4   3   1 56063.7 492.687   7
   4   3  -1 56075.6 471.649   8
   4   3   0 2605.66 107.790   3
  -4   3   0 2634.56 97.3925  12
  -4   3   0 2569.29 100.852   9
   4   3   0 2446.41 98.4471   8
  -4   3   0 2551.50 103.779   7
   4   3   1 88600.7 621.053   3
   4   3   1 88423.0 565.993   5
  -4   3  -1 87490.1 604.431   9
  -4   3  -1 87972.6 582.234   5
   4   3   1 89723.6 625.967   8
  -4   3  -1 88032.7 559.770   4
  -4   3  -1 88283.4 570.979   6
   4   3   2 30349.4 365.017   3
   4   3   2 28446.8 324.628   5
  -4   3  -2 32844.3 341.613  12
  -4   3  -2 33175.8 372.213   9
  -4   3  -2 36109.6 397.269   5
  -4   3  -2 35325.9 368.080   4
  -4   3  -2 31548.1 363.878   7
  -4   3  -3 29289.5 347.363   4
  -4   3  -3 29337.5 356.217   9
  -4   3  -3 29074.2 332.171   6
   4   3   4 26556.9 323.488  10
  -4   3  -4 27925.9 359.280   9
  -4   3  -4 27509.0 345.785   5
   4   3   4 26839.1 358.030   3
  -4   3  -4 26569.2 350.566   4
  -4   3  -4 26345.4 326.551   6
   4   3   5 34955.7 396.527   5
   4   3   5 36434.6 367.387  10
   4   3   5 35810.7 430.581   3
  -4   3  -5 34562.3 401.195   9
  -4   3  -5 36806.8 417.846   4
  -4   3  -5 35107.3 396.213   6
   4   3   6 6913.72 175.962   5
  -4   3  -6 6423.79 168.030   5
   4   3   6 6158.02 182.675   3
  -4   3  -6 6808.13 187.059   9
  -4   3  -6 5977.89 172.638   4
  -4   3  -6 5871.99 160.886   6
  -4   3  -7 672.938 57.3708   9
   4   3   7 800.507 62.3581   5
  -4   3  -7 704.616 56.9514   5
  -4   3  -7 633.866 60.7218   4
  -4   3  -7 689.347 55.8805   6
   4   3   8 130138. 799.376   5
   4   3   8 134361. 811.035   3
  -4   3  -9 43402.8 468.261   6
  -4   3  -9 42552.5 484.189  11
   4   3   9 41912.1 437.790   3
  -4   3 -10 7853.22 196.979   6
  -4   3 -10 7205.30 194.097  11
   4   3  10 7563.01 167.490   9
  -4   3 -10 7098.58 191.011   4
   4   3  10 7438.02 175.445   5
  -4   3 -11 83405.5 594.296   6
   4   3  11 85857.9 564.130   5
   4   3  11 86593.9 537.413   9
  -4   3 -11 84323.4 620.772   4
  -4   3 -12 41827.2 395.737   6
   4   3  12 42295.6 416.728   7
  -4   3 -13 2971.08 99.8005   4
   4   3  13 3135.68 101.538   7
  -4   4  12 42143.6 338.463   9
   4   4 -12 42819.6 323.649   8
  -4   4  12 42917.5 372.891   7
  -4   4  11 42811.8 378.583   9
   4   4 -11 43512.6 370.449   8
  -4   4  11 42657.4 409.572   7
   4   4 -10 34167.6 389.643   4
  -4   4  10 34820.1 370.108   9
   4   4 -10 35636.1 358.382   8
  -4   4  10 34800.6 402.755   7
  -4   4   9 1255.89 74.2646   9
   4   4  -9 1323.40 72.5287   8
  -4   4   9 1216.43 77.4112   7
   4   4  -8 64762.4 493.077   3
   4   4  -8 64176.5 575.276   4
  -4   4   8 65275.6 569.812   9
   4   4  -8 65220.2 546.162   8
  -4   4   8 63464.3 584.891   7
   4   4  -7 27754.8 349.538   3
   4   4  -7 28633.8 388.978   4
  -4   4   7 28672.5 387.797   9
   4   4  -7 28611.7 371.328   8
  -4   4   7 28005.0 395.401   7
   4   4  -6 66446.1 557.418   3
   4   4  -6 66590.3 593.823   4
   4   4  -6 65733.0 587.999   8
  -4   4   6 64685.2 599.675   7
   4   4  -5 122429. 774.554   3
   4   4  -5 125843. 818.306   4
  -4   4   5 125443. 819.345   9
  -4   4   5 129064. 726.214   5
   4   4  -5 120763. 785.228   8
  -4   4   5 121250. 824.831   7
   4   4  -4 7904.73 195.984   3
   4   4  -4 8317.32 207.502   4
  -4   4   4 7988.91 203.647   9
  -4   4   4 7252.41 178.981   5
   4   4  -4 6902.72 184.399   8
  -4   4   4 7848.40 204.164   7
  -4   4   3 13427.3 263.935   9
   4   4  -3 12831.8 255.180   3
   4   4  -3 13459.7 274.059   4
  -4   4   3 12553.0 236.186  12
   4   4  -3 13078.7 252.616   8
  -4   4   3 12640.7 256.851   7
   4   4  -2 29968.1 396.693   3
  -4   4   2 30433.4 370.975  12
   4   4  -2 32947.2 347.652   5
  -4   4   2 27473.7 362.542   5
   4   4  -2 31181.1 398.847   8
  -4   4   2 31533.2 396.943   9
  -4   4   2 29879.6 392.227   7
  -4   4   1 24286.1 331.956  12
   4   4  -1 24316.3 308.094   5
  -4   4   1 24574.9 348.322   9
   4   4  -1 25351.2 364.978   8
  -4   4   1 24171.5 338.749   7
   4   4   0 49855.8 516.612   3
  -4   4   0 49400.0 472.205  12
   4   4   0 47874.4 438.771   5
  -4   4   0 50776.4 501.197   9
  -4   4   0 46554.0 464.430   5
   4   4   0 47708.8 524.552   8
  -4   4   0 48317.2 471.341   7
   4   4   1 73737.3 638.278   3
  -4   4  -1 71632.5 561.066  12
  -4   4  -1 69873.5 590.058   9
  -4   4  -1 75895.5 594.266   5
   4   4   2 70138.2 631.663   3
   4   4   2 70974.0 564.232   5
  -4   4  -2 70828.4 592.531   9
   4   4   3 5158.33 153.283   5
   4   4   3 5639.08 163.874  10
   4   4   3 5530.01 180.581   3
  -4   4  -3 5782.38 167.833   9
  -4   4  -3 5498.30 163.388   5
   4   4   4 14064.8 252.498  10
   4   4   4 14829.1 293.478   3
  -4   4  -4 13868.4 260.075   9
  -4   4  -4 14236.0 248.217   4
   4   4   5 17469.6 273.679  10
   4   4   5 16994.2 328.449   3
  -4   4  -5 17307.3 288.474   9
  -4   4  -5 17217.3 281.441   4
   4   4   6 11830.2 238.321   5
   4   4   6 12092.9 264.830   3
  -4   4  -6 12142.1 241.644   9
  -4   4  -6 12108.1 239.616   5
  -4   4  -6 12054.4 238.163   4
  -4   4  -7 63471.5 549.040   9
   4   4   7 64719.4 604.446   3
   4   4   7 65210.7 541.625   7
  -4   4  -7 65369.6 561.776   4
   4   4   8 14573.5 254.952   7
   4   4   8 14867.4 274.093   3
  -4   4  -8 13972.0 253.442   4
   4   4   9 3220.50 113.331   5
  -4   4  -9 2912.82 116.034  11
   4   4   9 3269.25 116.446   7
  -4   4  -9 3107.33 117.939   4
  -4   4 -10 9893.97 202.879   4
  -4   4 -10 9918.96 196.013  11
   4   4  10 9727.90 184.541   5
  -4   4 -11 16269.4 237.247   4
  -4   4 -11 16641.7 232.059  11
   4   4  11 17076.6 239.028   7
   4   5  -9 3959.10 106.002   8
  -4   5   9 4003.83 118.295   7
  -4   5   8 15907.1 232.367   9
   4   5  -8 16348.1 236.010   8
  -4   5   7 8731.04 184.799   9
   4   5  -7 9043.55 185.681   8
  -4   5   7 9197.59 197.929   7
   4   5  -6 17570.0 248.574   3
  -4   5   6 17735.9 279.615   9
   4   5  -6 17698.0 275.515   8
  -4   5   6 18043.4 286.473   7
   4   5  -5 26033.5 322.611   3
  -4   5   5 25548.7 344.775   9
  -4   5   5 24567.9 311.736   5
   4   5  -5 24190.9 338.182   8
  -4   5   5 26306.4 356.268   7
   4   5  -4 14799.3 254.576   3
  -4   5   4 14347.3 261.798   9
   4   5  -4 14081.0 265.311   8
  -4   5   4 14872.9 263.696   7
   4   5  -3 27942.9 362.853   3
  -4   5   3 28738.0 350.198   5
   4   5  -2 6863.10 185.985   3
   4   5  -2 7011.57 156.974   5
  -4   5   2 6653.78 179.603   9
   4   5  -1 5558.60 175.152   3
   4   5  -1 5560.66 143.073   5
  -4   5   1 5558.98 166.471   9
   4   5   0 7402.19 171.903   5
   4   5   0 7843.07 209.550   3
  -4   5   0 7613.83 191.136   9
  -4   5   0 7993.37 190.868   5
  -4   5  -1 45638.9 459.508   9
  -4   5  -1 45604.9 482.324   5
   4   5   2 38162.3 424.585  10
   4   5   2 40967.4 426.993   5
   4   5   2 36403.2 460.289   3
  -4   5  -2 39487.7 435.212   9
  -4   5  -2 38687.8 424.224   5
   4   5   3 14468.7 254.810  10
   4   5   3 14217.9 253.526   5
   4   5   3 13976.0 291.340   3
  -4   5  -3 14377.4 250.494   9
   4   5   4 1374.99 86.8595   3
   4   5   4 1483.46 80.3464  10
   4   5   4 1409.36 79.3888   5
  -4   5  -4 1436.06 76.2864   9
  -4   5  -4 1386.38 78.7176   5
  -4   5  -5 7632.65 177.618   5
   4   5   5 7516.15 195.090   3
   4   5   6 7327.02 170.220   5
  -4   5  -6 7233.36 164.095   9
  -4   5  -6 7278.33 160.487   5
   4   5   6 7363.71 185.166   3
   4   5   7 63587.0 480.713   5
   4   5   7 65736.3 519.972   3
   4   5   8 74083.2 481.294   5
  -4   5  -8 75458.9 499.371  11
  -4   5  -9 10969.7 175.372  11
   4   5   9 9510.60 159.016   5
   4   6  -5 1883.94 68.0923  10
  -4   6   5 1764.95 68.9672   9
   4   6  -4 2338.73 79.9070  10
  -4   6   4 2027.67 76.2077   9
   4   6  -3 1758.66 72.3491  10
  -4   6   3 1734.32 71.5461   9
  -4   6   3 1589.82 66.8821   5
   4   6  -2 14395.4 213.068  10
  -4   6   2 14200.8 208.840   9
  -4   6   1 11324.2 192.908   5
  -4   6   1 11209.2 191.116   9
   4   6  -1 11068.7 194.324   3
   4   6   0 12271.5 198.825  10
   4   6   0 11823.8 179.785   5
  -4   6   0 12215.8 191.713   9
  -4   6   0 12163.1 201.146   5
   4   6   0 12637.2 211.246   3
   4   6   1 2341.47 86.4337  10
   4   6   1 1970.83 78.0432   5
  -4   6  -1 1837.40 79.1612   5
  -4   6  -1 2171.95 79.6697   9
   4   6   1 2220.42 89.7149   3
   4   6   2 756.879 48.3151   5
  -4   6  -2 832.856 51.5592   5
   4   6   2 855.526 57.3307   3
   4   6   3 7350.12 142.996   5
  -4   6  -3 7486.50 141.507   9
  -4   6  -3 7036.07 148.909   5
   4   6   3 7328.16 159.450   3
  -4   6  -4 10977.8 166.919   9
  -4   6  -4 10674.0 171.501   5
  -4   6  -5 28359.4 260.651   5
   4   6   5 31429.9 299.540   3
   5  -5   7 32161.9 304.700   5
  -5  -5  -8 26474.1 271.485   3
   5  -4 -11 40852.5 316.106   3
   5  -4 -10 12167.7 188.525   3
   5  -4  -9 15873.6 233.354   3
   5  -4  -8 6554.77 158.535   3
   5  -4  -7 15673.8 248.720   3
   5  -4  -6 20780.9 288.794   3
   5  -4  -5 12981.3 230.458   3
   5  -4  -4 45351.6 419.774   3
   5  -4   8 21432.8 282.170   5
   5  -4   9 1282.73 64.2592   5
  -5  -4  -9 791.401 52.3241   3
   5  -3 -12 2556.32 82.8342   3
   5  -3 -11 5292.06 137.211   3
   5  -3 -10 18566.6 275.853   3
   5  -3  -9 8444.34 191.785   3
   5  -3  -8 30448.9 377.405   3
   5  -3  -7 9899.36 213.072   3
   5  -3  -6 47523.2 467.336   3
   5  -3  -5 47291.0 444.164   3
   5  -3  -4 130861. 714.293   3
   5  -3  -3 42737.4 397.772   3
   5  -3   8 30350.6 366.557   5
   5  -3   9 26064.7 330.263   5
   5  -3  10 6473.32 150.181   5
   5  -2 -13 9289.00 157.637   8
   5  -2 -13 12466.1 193.759   3
   5  -2 -12 70934.0 517.498   3
   5  -2 -12 62756.5 467.462   8
   5  -2 -11 44482.6 437.213   3
   5  -2 -10 27005.2 354.529   3
   5  -2  -9 31192.4 391.637   3
   5  -2  -8 100674. 688.556   3
   5  -2  -7 65287.6 544.110   3
   5  -2  -6 64035.5 521.134   3
   5  -2  -5 54287.5 458.155   3
   5  -2  -4 70717.9 504.628   3
   5  -2  -3 214530. 841.762   3
  -5  -2   3 181863. 2071.08   1
   5  -2  -2 474275. 1193.27   3
  -5  -2   2 495370. 3268.76   1
  -5  -2   1 116388. 1565.70   1
  -5  -2   0 222636. 2166.77   1
  -5  -2  -1 5892.16 358.969   1
  -5  -2  -2 80738.6 1389.77   1
  -5  -2  -3 50611.4 1081.59   1
  -5  -2  -4 30644.2 383.653   4
   5  -2   7 21443.4 311.088   5
   5  -2   8 15473.4 264.259   5
   5  -2   9 10783.3 218.818   5
   5  -2  10 60030.4 493.179   5
   5  -1 -14 8679.57 153.076   8
   5  -1 -14 10413.3 167.586   3
   5  -1 -13 66543.7 468.028   8
   5  -1 -13 68106.8 481.046   3
   5  -1 -12 3583.27 122.755   8
   5  -1 -12 3586.91 121.560   3
   5  -1 -11 36874.9 417.023   3
   5  -1 -10 8701.71 200.862   3
   5  -1  -9 189064. 958.259   3
   5  -1  -8 20590.4 309.431   3
   5  -1  -7 20420.8 295.281   3
   5  -1  -6 43658.8 421.449   3
  -5  -1   5 13759.6 520.047   1
   5  -1  -5 14466.3 228.646   3
  -5  -1   4 24476.5 683.177   1
   5  -1  -4 27060.2 301.577   3
   5  -1  -3 88935.2 522.597   3
  -5  -1   3 89104.2 591.382   7
  -5  -1   2 165766. 1663.35   1
  -5  -1   2 164339. 787.667   7
   5  -1  -1 7550.74 141.119   3
  -5  -1   1 8623.91 376.154   1
  -5  -1   0 85840.1 1191.62   1
  -5  -1  -1 179638. 1740.12   1
  -5  -1  -2 78790.2 544.679   6
  -5  -1  -2 71862.5 1131.13   1
  -5  -1  -3 58802.5 1041.58   1
  -5  -1  -4 110520. 714.765   4
  -5  -1  -4 111311. 681.468   6
  -5  -1  -5 12929.4 536.250   1
  -5  -1  -5 12681.4 227.770   4
  -5  -1  -5 12615.0 236.753   6
  -5  -1  -6 25308.5 341.785   4
  -5  -1  -6 25430.4 358.217   6
   5  -1   7 5467.88 149.993   5
  -5  -1  -7 5654.66 163.176   4
  -5  -1  -7 5852.24 175.221   6
   5  -1   8 74264.9 559.810   5
  -5  -1  -8 78666.7 662.618   6
   5  -1   9 67712.0 539.631   5
  -5  -1  -9 65999.0 620.169   6
  -5  -1 -10 87594.5 720.784   6
   5  -1  10 88498.0 613.915   5
  -5  -1 -11 26848.3 400.883   6
   5  -1  11 27586.8 322.914   5
  -5  -1 -12 13924.2 264.990   6
  -5  -1 -13 4871.17 143.981   6
  -5  -1 -14 4692.18 127.689   6
   5   0 -14 11511.9 178.550   8
   5   0 -14 11228.3 181.838   3
   5   0 -13 30142.2 323.519   8
   5   0 -13 29101.2 324.177   3
   5   0 -12 2591.46 101.393   8
   5   0 -12 2492.35 101.407   3
   5   0 -11 1835.23 91.2443   8
   5   0 -11 1951.86 94.7753   3
   5   0 -10 2371.61 104.034   8
   5   0 -10 2505.90 110.080   3
   5   0  -9 22302.4 311.181   8
   5   0  -9 21420.2 318.202   3
   5   0  -8 20683.3 302.149   3
  -5   0   8 19964.9 310.616   7
   5   0  -7 618.047 48.2893   8
   5   0  -7 546.898 48.0961   3
  -5   0   7 605.730 51.8120   7
   5   0  -6 22645.7 274.329   8
   5   0  -6 22830.5 302.328   3
  -5   0   6 22358.5 314.933   7
  -5   0   5 47.7523 34.7278   1
   5   0  -5 14.1561 6.15155   8
  -5   0   5 16.2757 9.55954   7
   5   0  -5 20.0353 10.2684   3
  -5   0   4 84342.3 1113.39   1
   5   0  -4 89114.7 484.908   8
   5   0  -4 82319.6 514.169   3
  -5   0   4 88795.7 619.198   7
  -5   0   3 5703.53 279.393   1
   5   0  -3 5959.40 135.391   3
  -5   0   3 5865.39 152.455   7
   5   0  -2 89997.2 511.655   3
  -5   0   2 90679.7 1112.52   1
  -5   0   2 90741.0 603.267   7
   5   0  -1 5873.64 122.793   5
   5   0  -1 5678.44 124.599   3
  -5   0   1 5880.98 286.013   1
  -5   0   1 5630.86 146.635   7
   5   0   0 109937. 530.703   5
  -5   0   0 106843. 650.517   7
   5   0   1 59883.9 407.816   5
  -5   0  -1 60935.0 492.738   7
  -5   0  -1 61985.7 945.131   1
  -5   0  -2 100759. 1205.22   1
   5   0   2 79905.5 488.946   5
  -5   0  -3 110014. 1287.01   1
  -5   0  -3 106128. 661.041   6
   5   0   4 12569.7 205.857   5
  -5   0  -4 12701.0 237.776   4
  -5   0  -4 11953.2 213.479   6
   5   0   5 2219.28 88.7131   5
  -5   0  -5 1985.52 78.1703  11
  -5   0  -5 2064.03 196.557   1
  -5   0  -5 2198.65 98.9295   6
   5   0   6 10300.3 199.980   5
  -5   0  -6 11194.4 202.857  11
  -5   0  -6 11256.5 509.548   1
  -5   0  -6 10961.9 230.778   4
  -5   0  -6 10921.1 232.419   6
   5   0   7 28419.8 344.547   5
  -5   0  -7 28787.0 387.490   4
   5   0   8 48738.9 458.831   5
  -5   0  -8 48766.5 535.655   6
  -5   0  -9 522059. 1661.49   4
  -5   0  -9 501215. 1724.38   6
  -5   0 -10 30531.7 390.156   4
  -5   0 -10 31635.6 440.165   6
   5   0  11 20698.2 287.909   5
  -5   0 -11 20822.9 309.892   4
  -5   0 -12 182.954 32.9490   6
  -5   0 -12 139.382 24.2737   4
  -5   0 -13 1747.83 89.5345   6
  -5   0 -14 4366.51 128.879   6
   5   1 -14 10612.5 174.979   8
   5   1 -13 70285.5 488.243   8
   5   1 -13 65797.7 455.775   3
   5   1 -12 3783.89 121.758   8
   5   1 -12 3598.26 120.699   3
  -5   1  12 3820.33 131.833   7
   5   1 -11 35115.2 390.187   8
   5   1 -11 36505.7 406.561   3
  -5   1  11 36007.0 428.546   7
   5   1 -10 8545.57 228.114   4
   5   1 -10 8441.86 193.232   8
   5   1 -10 8109.61 196.439   3
  -5   1  10 8387.66 213.904   7
   5   1  -9 194477. 964.379   3
  -5   1   9 192460. 1023.79   7
   5   1  -8 22207.4 365.326   4
   5   1  -8 21435.4 300.807   8
   5   1  -8 21805.6 321.194   3
  -5   1   8 21575.6 339.607   7
   5   1  -7 19422.6 330.462   4
  -5   1   7 19085.4 267.261   9
  -5   1   7 19245.1 315.880   7
   5   1  -7 18681.9 268.718   8
   5   1  -7 19055.3 291.475   3
   5   1  -6 44411.7 483.218   4
  -5   1   6 44268.6 391.482   9
   5   1  -6 44753.5 399.826   8
   5   1  -6 44810.8 433.887   3
  -5   1   6 46062.5 476.085   7
  -5   1   5 14230.3 215.953   9
   5   1  -5 15024.3 220.194   8
   5   1  -5 14265.9 237.662   3
  -5   1   5 14816.5 265.862   7
  -5   1   4 28834.9 303.483   9
   5   1  -4 28734.9 294.465   8
   5   1  -4 27855.4 322.851   3
  -5   1   4 28509.1 357.328   7
  -5   1   3 89744.3 518.241   9
   5   1  -3 91891.6 520.754   8
   5   1  -3 90364.9 556.302   3
  -5   1   3 91350.0 634.525   7
   5   1  -2 159340. 664.837   8
  -5   1   2 161355. 837.605   7
  -5   1   2 161321. 689.882   5
   5   1  -1 8556.86 141.841   5
  -5   1   1 8415.68 154.823   9
  -5   1   1 7829.27 156.967   5
  -5   1   1 8233.05 187.331   7
   5   1  -1 7779.30 155.534   3
  -5   1   1 7931.35 299.915   1
  -5   1   0 86439.7 976.811   1
   5   1   0 87538.1 472.535   5
  -5   1   0 91595.3 520.333   9
  -5   1   0 84701.8 529.447   5
  -5   1   0 90836.1 623.822   7
   5   1   0 85274.0 512.942   3
  -5   1  -1 172752. 1488.13   1
   5   1   1 171974. 701.145   5
  -5   1  -1 175652. 716.051   9
  -5   1  -1 177358. 872.719   7
   5   1   1 173977. 738.574   3
  -5   1  -2 72068.9 489.730   5
   5   1   2 71761.6 476.288   3
   5   1   2 70600.6 467.473   5
  -5   1  -2 76402.8 1003.88   1
  -5   1  -2 77121.9 496.582   9
  -5   1  -2 78766.9 583.669   4
  -5   1  -2 76267.9 581.209   7
   5   1   3 64871.8 454.659   3
   5   1   3 63280.8 461.161   5
  -5   1  -3 74397.2 1038.02   1
  -5   1  -3 62992.5 445.434   9
  -5   1  -3 66495.3 488.494   5
  -5   1  -3 75630.2 548.930   4
  -5   1  -3 65052.5 530.122   6
  -5   1  -4 116557. 1412.18   1
  -5   1  -4 114949. 658.575   9
   5   1   5 12701.7 220.203   5
  -5   1  -5 11921.8 209.397   9
  -5   1  -5 13161.5 502.327   1
  -5   1  -5 12570.5 242.684   4
  -5   1  -5 12097.5 238.673   6
   5   1   6 21861.0 296.235   5
  -5   1  -6 21751.5 300.210  11
  -5   1  -6 22253.2 337.197   6
   5   1   7 5117.24 148.520   5
  -5   1  -7 5293.78 166.705   4
  -5   1  -7 5103.57 148.439  11
   5   1   8 76902.8 594.080   5
  -5   1  -8 77674.2 677.476   6
   5   1   9 64506.0 541.038   5
  -5   1  -9 66584.9 586.331  11
  -5   1  -9 64543.5 597.292   4
  -5   1  -9 66440.8 625.096   6
   5   1  10 82937.0 602.259   5
  -5   1 -10 82161.4 665.503   4
  -5   1 -10 81847.2 715.400   6
  -5   1 -11 25823.0 397.977   6
  -5   1 -11 26091.1 364.192   4
  -5   1 -12 14803.9 289.305   6
  -5   1 -12 14335.7 256.276   4
  -5   1 -13 4797.04 143.275   6
  -5   1 -13 5048.71 139.327   4
  -5   1 -14 4620.53 129.672   6
   5   1  14 5002.71 124.995   7
   5   2 -13 12748.2 203.266   8
  -5   2  13 12609.9 218.165   7
  -5   2  12 66366.7 476.647   9
  -5   2  12 67135.0 547.667   7
   5   2 -12 67503.9 468.586   3
   5   2 -11 45906.0 512.413   4
   5   2 -11 45193.3 450.186   8
  -5   2  11 46661.9 494.891   7
   5   2 -10 26536.1 411.350   4
  -5   2  10 26686.8 338.403   9
   5   2 -10 27649.0 361.496   8
  -5   2  10 27765.6 398.109   7
   5   2 -10 25671.4 333.576   3
   5   2  -9 30515.3 435.505   4
  -5   2   9 30203.2 370.487   9
  -5   2   9 29423.3 409.818   7
   5   2  -9 30369.1 386.643   8
   5   2  -9 30214.4 373.129   3
   5   2  -8 103062. 702.536   8
  -5   2   8 101664. 678.149   9
   5   2  -8 102820. 703.587   3
   5   2  -7 63447.8 542.129   8
  -5   2   7 63370.9 594.177   7
   5   2  -6 63647.5 615.622   4
  -5   2   6 66251.9 525.622   9
   5   2  -6 64977.6 531.478   8
  -5   2   6 64273.6 583.372   7
   5   2  -6 66391.7 559.582   3
  -5   2   5 53652.7 462.488   9
   5   2  -5 53271.6 466.064   8
  -5   2   5 53620.5 535.480   7
   5   2  -5 52756.9 486.582   3
  -5   2   4 69816.3 517.824   9
   5   2  -4 69031.2 511.487   8
   5   2  -4 69461.5 537.258   3
  -5   2   3 208615. 886.044   9
   5   2  -3 206553. 856.264   8
  -5   2   3 206798. 1006.79   7
  -5   2   2 489362. 1352.14   9
  -5   2   2 490093. 1334.00   5
   5   2  -2 515901. 1342.34   8
  -5   2   2 484819. 1530.68   7
   5   2  -2 513044. 1451.33   3
   5   2  -1 106621. 551.326   5
  -5   2   1 118825. 666.057   9
  -5   2   1 117636. 669.868   5
   5   2  -1 119261. 649.685   8
  -5   2   1 124703. 712.262   4
  -5   2   1 111116. 739.342   7
   5   2  -1 107215. 642.894   3
   5   2   0 218998. 830.635   5
  -5   2   0 227142. 920.504   9
  -5   2   0 228518. 907.175   5
   5   2   0 223290. 874.374   8
  -5   2   0 235743. 948.130   4
  -5   2   0 222489. 1038.81   7
   5   2   0 218131. 910.977   3
   5   2   1 5364.39 141.209   3
   5   2   1 6137.52 138.329   5
  -5   2  -1 5803.40 146.131   9
  -5   2  -1 6045.51 150.242   5
   5   2   1 6328.87 152.318   8
  -5   2  -1 5471.15 161.127   7
   5   2   2 67749.6 526.326   3
   5   2   2 70710.7 495.163   5
  -5   2  -2 70825.1 521.486   9
  -5   2  -2 70634.2 531.779   5
  -5   2  -2 68666.7 548.177   4
  -5   2  -2 68565.2 582.948   7
  -5   2  -2 69137.2 539.843   6
   5   2   3 47721.8 429.912   3
   5   2   3 44699.0 415.666   5
  -5   2  -3 49090.5 456.304   9
  -5   2  -3 51113.7 449.664   5
  -5   2  -3 49395.3 473.571   4
  -5   2  -3 45593.4 466.680   7
  -5   2  -3 46253.9 449.916   6
   5   2   4 29498.1 348.268   5
   5   2   4 30214.2 346.752   3
  -5   2  -4 31408.2 365.911   9
  -5   2  -4 32234.5 373.078   5
  -5   2  -4 29284.9 362.028   6
   5   2   5 86785.5 607.390   5
   5   2   5 87145.0 616.367   3
  -5   2  -5 87388.1 629.313   9
  -5   2  -5 84166.6 611.321   5
  -5   2  -5 89861.8 691.719   6
   5   2   6 40822.1 428.632   5
   5   2   6 40821.9 422.614   3
  -5   2  -6 41233.3 436.806   9
  -5   2  -6 39954.6 461.337   4
  -5   2  -6 39640.5 454.215   6
   5   2   7 19126.5 306.769   5
  -5   2  -7 21160.1 338.066   6
  -5   2  -8 14307.0 273.861  11
  -5   2  -8 14471.0 288.410   6
  -5   2  -9 10443.1 235.413  11
  -5   2  -9 10962.8 252.023   4
  -5   2  -9 10482.4 241.719   6
   5   2  10 58583.1 507.725   5
  -5   2 -10 57802.9 551.236  11
  -5   2 -10 56771.6 567.045   6
  -5   2 -11 16130.1 288.994   6
   5   2  11 15829.4 251.315   5
  -5   2 -12 21836.2 313.225   6
  -5   2 -12 21323.9 300.612   4
  -5   2 -13 138761. 716.924   6
  -5   2 -13 143518. 720.468   4
  -5   3  12 2626.01 87.7124   9
   5   3 -12 2799.60 94.1368   8
  -5   3  12 2634.15 101.326   7
   5   3 -11 5429.80 167.575   4
  -5   3  11 5353.37 136.939   9
   5   3 -11 5179.74 138.142   8
  -5   3  11 5238.33 154.909   7
   5   3 -10 18430.4 321.859   4
  -5   3  10 18124.8 274.878   9
   5   3 -10 18978.8 283.322   8
  -5   3  10 18165.6 313.418   7
   5   3  -9 8200.65 185.473   3
   5   3  -9 8328.60 221.473   4
  -5   3   9 8544.97 200.747   9
   5   3  -9 8263.17 197.132   8
  -5   3   9 8528.85 226.025   7
   5   3  -8 31385.2 438.981   4
  -5   3   8 30757.2 391.135   9
   5   3  -8 31546.2 389.925   8
  -5   3   8 31751.3 439.768   7
   5   3  -7 10405.5 250.620   4
  -5   3   7 9835.50 220.945   9
   5   3  -7 9800.62 218.023   8
  -5   3   7 9847.40 247.815   7
   5   3  -7 10308.5 230.584   3
   5   3  -6 49207.3 544.827   4
   5   3  -6 49357.8 490.024   8
  -5   3   6 48917.3 542.521   7
   5   3  -6 50028.8 512.764   3
   5   3  -5 53861.2 569.621   4
  -5   3   5 48355.8 487.547   9
   5   3  -5 47906.0 479.832   8
  -5   3   5 48723.0 536.186   7
   5   3  -5 53507.6 531.801   3
  -5   3   4 132126. 790.609   9
  -5   3   4 132990. 715.429   5
   5   3  -4 130548. 768.242   8
   5   3  -4 132448. 815.659   3
   5   3  -3 43099.7 466.303   3
  -5   3   3 41751.2 437.748   9
  -5   3   3 42046.0 477.528   7
   5   3  -2 20318.0 319.143   3
   5   3  -2 20080.8 245.620   5
  -5   3   2 19983.9 300.908   9
   5   3  -2 20860.8 298.864   8
  -5   3   2 20347.1 327.764   7
  -5   3   1 66324.0 547.284   9
  -5   3   1 65590.1 528.863   5
   5   3  -1 65883.2 536.331   8
  -5   3   1 65888.8 586.831   7
   5   3   0 30558.0 392.436   3
   5   3   0 36752.3 361.922   5
  -5   3   0 32902.0 386.640   9
  -5   3   0 29774.0 362.742   5
   5   3   0 32443.2 389.838   8
  -5   3   0 38484.6 381.463   4
  -5   3   0 30526.6 401.615   7
  -5   3   0 31911.2 375.086   6
   5   3   1 169869. 906.946   3
   5   3   1 150085. 766.167   5
  -5   3  -1 180546. 914.100   9
  -5   3  -1 162246. 857.996   5
  -5   3  -1 195083. 902.168   4
  -5   3  -1 171974. 927.562   7
  -5   3  -1 182874. 891.772   6
   5   3   2 51712.1 467.142   5
  -5   3  -2 52059.4 496.527   9
  -5   3  -2 52458.7 476.975   4
  -5   3  -2 52284.0 511.713   7
   5   3   3 49290.6 496.103   3
  -5   3  -3 49208.4 476.649   5
  -5   3  -3 48818.5 465.743   6
   5   3   4 28631.5 365.839   5
   5   3   4 26389.4 366.562   3
   5   3   4 28161.5 328.837  10
  -5   3  -4 27116.5 362.635   9
  -5   3  -4 28595.8 378.854   5
  -5   3  -4 28378.7 373.625   4
  -5   3  -4 25985.5 350.645   6
   5   3   5 32978.2 422.832   3
  -5   3  -5 33784.1 407.863   9
  -5   3  -5 33663.7 406.694   5
  -5   3  -5 34499.4 426.169   4
  -5   3  -5 34759.2 410.364   6
   5   3   6 40731.3 448.895   5
   5   3   6 42803.1 485.512   3
  -5   3  -6 42162.3 464.243   9
  -5   3  -6 43571.1 461.897   5
  -5   3  -6 40925.2 475.883   4
  -5   3  -6 41578.4 448.298   6
   5   3   7 12638.9 246.166   5
  -5   3  -7 13361.8 263.202   9
   5   3   7 13328.8 256.243   3
  -5   3  -7 13731.5 271.125   4
  -5   3  -7 12854.0 252.276   6
  -5   3  -8 29916.0 409.714  11
   5   3   8 31446.7 379.870   3
  -5   3  -8 31320.7 405.931   4
  -5   3  -8 30374.5 385.842   6
   5   3   9 24480.4 328.673   5
  -5   3  -9 24639.5 355.212  11
  -5   3  -9 23878.9 355.430   4
  -5   3  -9 25174.6 347.123   6
  -5   3 -10 6380.47 168.056   6
   5   3  10 6295.32 153.798   5
  -5   3 -10 6303.23 169.323  11
  -5   3 -10 5932.41 172.662   4
  -5   3 -11 9760.49 192.786   6
   5   3  11 9521.78 175.781   5
  -5   3 -11 9968.84 197.783  11
  -5   3 -11 9418.63 192.465   4
  -5   3 -12 46605.8 389.385   6
   5   3  12 45769.6 394.244   7
   5   4 -11 39889.5 324.095   8
  -5   4  11 39026.6 364.899   7
  -5   4  10 11826.9 196.382   9
   5   4 -10 11758.1 192.608   8
  -5   4  10 12000.9 220.616   7
   5   4  -9 14841.8 215.472   3
   5   4  -9 15237.6 267.795   4
  -5   4   9 15982.4 245.549   9
   5   4  -9 16106.9 242.556   8
  -5   4   9 16044.2 275.234   7
   5   4  -8 6697.21 155.282   3
   5   4  -8 6694.86 186.858   4
  -5   4   8 6830.13 172.434   9
   5   4  -8 6874.20 170.286   8
  -5   4   8 7084.23 191.997   7
   5   4  -7 15395.7 258.254   3
   5   4  -7 15448.7 293.314   4
  -5   4   7 15511.2 269.536   9
   5   4  -7 15447.9 264.392   8
  -5   4   7 15146.6 290.980   7
   5   4  -6 20217.8 312.187   3
   5   4  -6 20913.5 347.700   4
  -5   4   6 20713.0 320.754   9
   5   4  -6 19941.8 308.088   8
  -5   4   6 20144.7 341.703   7
   5   4  -5 12513.2 253.797   3
  -5   4   5 13059.5 260.431   9
   5   4  -5 13011.8 254.179   8
   5   4  -4 44219.9 476.630   3
  -5   4   4 45382.2 488.070   9
   5   4  -4 43487.5 463.639   8
  -5   4   4 44745.9 507.874   7
   5   4  -3 5359.67 167.918   3
  -5   4   3 5528.37 168.378   9
   5   4  -3 5334.65 165.005   8
  -5   4   3 5379.92 175.784   7
   5   4  -2 13509.8 267.544   3
   5   4  -2 13719.5 217.321   5
  -5   4   2 13760.3 265.466   9
  -5   4   2 13251.9 269.177   7
   5   4  -1 79086.0 656.445   3
   5   4  -1 77954.6 532.965   5
  -5   4   1 82973.0 657.547   9
  -5   4   1 75281.6 606.205   5
   5   4  -1 79444.9 654.502   8
  -5   4   1 80615.2 653.769   7
   5   4   0 28379.7 337.153   5
  -5   4   0 28931.7 386.508   9
  -5   4   0 27637.9 372.861   7
   5   4   1 234328. 1149.75   3
   5   4   1 232860. 995.510   5
  -5   4  -1 232211. 1094.28   9
  -5   4  -1 235664. 1067.89   7
   5   4   2 15721.5 300.779   3
   5   4   2 15780.4 262.900   5
  -5   4  -2 15419.4 280.669   9
  -5   4  -2 16197.7 286.779   5
   5   4   3 59151.0 521.280   5
   5   4   3 55598.1 575.587   3
  -5   4  -3 58941.1 554.091   9
  -5   4  -3 61039.5 551.216   5
   5   4   3 58176.2 509.554  10
  -5   4  -3 56954.6 476.077   4
   5   4   4 3247.43 122.550   5
   5   4   4 3039.86 113.470  10
   5   4   4 2849.81 127.956   3
  -5   4  -4 3036.41 120.210   9
  -5   4  -4 3035.68 126.668   5
  -5   4  -4 3118.18 114.658   4
   5   4   5 17118.0 285.754   5
   5   4   5 17751.9 266.861  10
   5   4   5 17254.4 321.103   3
  -5   4  -5 17385.3 292.974   9
  -5   4  -5 18673.1 305.261   5
  -5   4  -5 16133.9 267.807   4
   5   4   6 3702.09 130.058   5
  -5   4  -6 3498.70 128.588   9
   5   4   6 3651.16 140.135   3
  -5   4  -6 4080.49 135.958   5
  -5   4  -6 3755.88 129.766   4
   5   4   7 20190.5 301.906   5
  -5   4  -7 19274.8 288.758   5
   5   4   7 19818.8 315.530   3
  -5   4  -7 19283.1 292.544   4
  -5   4  -8 21311.6 313.849  11
   5   4   8 22246.1 297.076   7
   5   4   8 21958.3 308.930   3
  -5   4  -8 22495.6 305.015   4
  -5   4  -9 1087.09 64.6509  11
   5   4   9 1068.08 60.5597   5
  -5   4  -9 1205.29 68.8408   4
  -5   4 -10 6356.60 144.914  11
   5   4  10 6014.60 135.488   5
  -5   4 -10 6030.63 145.713   4
  -5   4 -11 1584.88 69.9226   4
   5   5  -8 15611.8 211.123   8
  -5   5   8 15988.2 236.465   7
  -5   5   7 5980.10 140.564   9
   5   5  -7 5964.10 139.003   8
  -5   5   7 6172.34 153.841   7
   5   5  -6 11935.2 197.440   3
  -5   5   6 11376.7 204.607   9
   5   5  -6 11404.9 204.855   8
   5   5  -5 18174.0 258.784   3
  -5   5   5 18069.9 269.241   9
  -5   5   5 18763.9 286.399   7
   5   5  -4 24300.4 316.233   3
  -5   5   4 23745.1 288.983   5
   5   5  -3 8310.31 192.604   3
  -5   5   3 8228.63 190.718   9
  -5   5   3 7929.85 178.307   5
   5   5  -2 917.228 66.2482   3
  -5   5   2 977.879 66.0984   9
  -5   5   2 904.553 61.3364   5
   5   5  -1 6602.24 184.493   3
   5   5  -1 6500.77 146.882   5
  -5   5   1 6743.12 173.415   9
   5   5   0 38994.2 448.604   3
   5   5   0 38739.0 368.162   5
   5   5   1 24968.4 326.428  10
   5   5   1 25033.9 304.307   5
   5   5   1 24187.3 352.226   3
  -5   5  -1 25571.3 341.804   9
  -5   5  -1 23798.9 318.603   5
   5   5   2 11847.3 220.175  10
   5   5   2 11007.4 207.625   5
  -5   5  -2 11603.2 221.331   9
  -5   5  -2 11017.8 213.523   5
   5   5   3 21831.3 283.898  10
   5   5   3 21822.6 293.792   5
   5   5   3 22371.6 344.457   3
   5   5   4 10609.8 202.436   5
  -5   5  -4 10299.8 208.802   9
   5   5   5 6732.84 159.286   5
  -5   5  -5 6168.47 148.723   9
  -5   5  -5 6854.21 156.560   5
   5   5   5 6109.68 163.613   3
   5   5   6 9865.30 182.977   5
  -5   5  -6 9412.74 171.719   5
   5   5   6 9492.38 191.561   3
  -5   5  -7 30623.6 316.295  11
   5   5   7 31964.2 326.141   3
  -5   5  -8 43276.1 345.629  11
   5   5   8 40700.9 331.213   5
   5   6  -2 9767.99 159.510  10
  -5   6   2 9268.02 159.089   9
  -5   6   1 31880.3 292.037   9
   5   6  -1 30829.5 304.005   3
   5   6   0 2570.99 81.7685  10
  -5   6   0 2422.33 80.3543   9
  -5   6   0 2458.41 81.6959   5
   5   6   0 2383.00 86.2489   3
  -5   6  -1 5265.13 118.483   9
  -5   6  -1 4997.62 117.378   5
   5   6   1 5365.15 128.893   3
  -5   6  -2 3191.91 89.1719   9
  -5   6  -2 3230.75 91.1041   5
   6  -5   6 52155.3 374.356   5
   6  -4  -9 19983.8 231.087   3
   6  -4  -8 20737.6 250.399   3
   6  -4  -7 2549.39 91.4069   3
   6  -4  -6 43043.5 384.234   3
   6  -4   7 9055.28 183.302   5
   6  -4   8 7082.37 150.192   5
   6  -4   9 7204.95 134.227   5
   6  -3 -11 16093.4 214.921   3
   6  -3 -10 5388.77 133.876   3
   6  -3  -9 16418.8 251.353   3
   6  -3  -8 10386.3 210.637   3
   6  -3  -7 29145.4 350.083   3
   6  -3  -6 24801.3 325.098   3
   6  -3  -5 100618. 643.363   3
   6  -3  -4 156587. 775.333   3
   6  -3   7 32876.1 394.311   5
   6  -3   8 15818.5 259.408   5
   6  -3   9 4200.19 124.956   5
   6  -3  10 27755.1 294.176   5
   6  -2 -12 8938.86 167.095   3
   6  -2 -11 516.374 43.7464   3
   6  -2 -10 2325.25 98.9634   3
   6  -2  -9 19260.7 295.284   3
   6  -2  -8 120189. 751.495   3
   6  -2  -7 32915.9 390.290   3
   6  -2  -6 50324.7 472.235   3
   6  -2  -5 27269.7 335.798   3
   6  -2  -4 46942.8 428.347   3
   6  -2  -3 46406.6 409.945   3
   6  -2  -2 110149. 618.541   3
  -6  -2  -3 13059.6 290.077   4
  -6  -2  -4 8561.69 214.667   4
   6  -2   5 44757.6 465.116   5
  -6  -2  -5 6272.02 138.465   4
   6  -2   6 12014.2 243.745   5
   6  -2   7 54913.8 516.561   5
   6  -2   8 9293.78 206.900   5
   6  -2   9 6906.89 172.501   5
   6  -2  10 13508.5 225.118   5
   6  -2  11 22397.2 266.166   5
   6  -1 -13 7428.01 146.871   3
   6  -1 -12 14188.5 203.898   8
   6  -1 -12 12851.5 213.090   3
   6  -1 -11 71908.0 493.814   8
   6  -1 -11 68318.1 542.209   3
   6  -1 -10 88387.6 559.639   8
   6  -1 -10 82426.7 614.833   3
   6  -1  -9 67625.5 498.534   8
   6  -1  -9 64090.0 553.780   3
   6  -1  -8 30077.7 384.567   3
   6  -1  -7 67497.5 569.999   3
   6  -1  -6 2944.12 113.061   3
   6  -1  -5 6302.55 162.523   3
   6  -1  -4 19536.3 277.698   3
   6  -1  -3 23695.1 290.905   3
  -6  -1   3 34117.2 385.736   7
   6  -1  -2 51690.7 395.217   5
   6  -1  -2 50493.0 411.804   3
  -6  -1   2 50883.7 1076.25   1
   6  -1  -1 34807.1 335.784   5
  -6  -1   1 36478.2 939.136   1
   6  -1   0 32925.0 334.740   5
  -6  -1   0 38297.5 927.845   1
   6  -1   1 179191. 803.395   5
  -6  -1  -1 186359. 910.433   6
   6  -1   2 48018.8 430.657   5
  -6  -1  -2 48396.0 1049.96   1
   6  -1   3 28061.5 333.085   5
  -6  -1  -3 26904.5 337.375   6
   6  -1   4 990.111 65.1317   5
  -6  -1  -4 1031.25 80.5277   4
  -6  -1  -4 1091.28 72.9312   6
  -6  -1  -5 16505.1 306.947   4
  -6  -1  -5 17081.4 296.812   6
   6  -1   6 10821.1 220.086   5
  -6  -1  -6 11063.0 239.123   4
  -6  -1  -7 55278.0 544.833   4
  -6  -1  -7 52637.5 544.872   6
   6  -1   8 14763.7 259.536   5
  -6  -1  -8 14901.0 274.772   4
  -6  -1  -8 15194.1 292.139   6
   6  -1   9 77361.8 584.431   5
  -6  -1  -9 77105.2 662.584   6
  -6  -1 -10 5390.97 172.654   6
   6  -1  10 5124.66 145.755   5
  -6  -1 -11 21804.9 335.155   6
   6  -1  11 21220.0 275.686   5
  -6  -1 -12 4610.64 137.845   6
  -6  -1 -13 608.426 45.1790   6
   6   0 -13 25450.2 267.462   8
   6   0 -13 22590.2 268.469   3
   6   0 -12 564.237 41.3095   8
   6   0 -12 558.986 45.4147   3
   6   0 -11 69926.8 506.790   8
   6   0 -11 70134.2 555.778   3
   6   0 -10 131393. 717.171   8
   6   0 -10 123120. 760.295   3
   6   0  -9 15.6422 7.11183   8
   6   0  -9 84.5844 23.9611   3
   6   0  -8 746.121 53.1060   8
   6   0  -8 714.078 60.1436   3
  -6   0   8 659.823 57.8751   7
   6   0  -7 120.891 20.6375   8
  -6   0   7 104.961 23.1246   7
   6   0  -7 140.694 28.6692   3
   6   0  -6 47061.1 399.467   8
  -6   0   6 46873.2 491.840   7
  -6   0   5 127.763 24.9972   7
   6   0  -5 91.3474 19.9272   3
   6   0  -4 438833. 1313.74   3
  -6   0   4 446743. 1500.28   7
   6   0  -3 1614.41 77.2046   3
  -6   0   3 1578.61 173.021   1
  -6   0   3 1608.57 88.6801   7
   6   0  -2 241192. 918.223   3
  -6   0   2 231824. 1062.48   7
   6   0  -1 95643.6 522.595   5
   6   0  -1 95857.1 573.073   3
   6   0   0 24840.7 278.691   3
  -6   0   0 24862.8 345.123   7
  -6   0   0 24389.1 690.274   1
  -6   0  -1 27786.5 735.644   1
   6   0   1 29202.2 311.135   5
  -6   0  -2 63835.0 1069.42   1
   6   0   2 61924.3 472.303   5
  -6   0  -2 66544.4 629.420   4
  -6   0  -2 67408.3 573.688   6
   6   0   3 383754. 1198.88   5
  -6   0  -3 382179. 1375.77   6
   6   0   4 68124.4 523.194   5
  -6   0  -4 68345.1 595.451   4
  -6   0  -5 41747.2 521.262   4
  -6   0  -5 38138.7 470.254   6
   6   0   6 2281.64 100.208   5
  -6   0  -6 2493.23 115.386   4
  -6   0  -6 2390.19 118.872   6
  -6   0  -7 123.799 33.0436   6
  -6   0  -7 96.2984 22.5691   4
   6   0   7 60.8789 16.3158   5
  -6   0  -8 47061.0 509.424   4
  -6   0  -8 46571.9 535.531   6
   6   0   9 91604.2 643.692   5
  -6   0  -9 94538.3 710.505   4
   6   0  10 538935. 1523.20   5
  -6   0 -10 537939. 1799.67   6
  -6   0 -11 143736. 901.078   6
   6   0  11 146833. 755.687   5
  -6   0 -12 7595.59 190.512   6
  -6   0 -13 13526.3 229.888   6
   6   1 -13 7846.48 150.796   8
   6   1 -13 6982.06 141.847   3
   6   1 -12 13361.0 214.754   8
   6   1 -12 13070.1 213.417   3
   6   1 -11 68853.6 516.004   8
  -6   1  11 69055.7 568.757   7
   6   1 -10 86137.8 647.753   3
  -6   1  10 86915.1 677.431   7
   6   1  -9 64987.4 579.114   3
  -6   1   9 65050.7 605.166   7
   6   1  -8 27797.4 338.729   8
   6   1  -8 27400.7 372.355   3
  -6   1   8 28181.5 403.950   7
   6   1  -7 68630.7 533.983   8
   6   1  -7 69524.6 596.659   3
   6   1  -6 3211.98 113.215   8
   6   1  -6 3251.52 124.503   3
  -6   1   6 3230.89 136.834   7
   6   1  -5 5967.12 148.869   8
   6   1  -5 6128.22 167.922   3
  -6   1   5 5959.59 181.400   7
   6   1  -4 18540.2 286.862   3
  -6   1   4 19139.2 330.790   7
   6   1  -3 26335.3 294.165   8
  -6   1   3 26186.0 379.967   7
  -6   1   2 52651.6 533.827   7
   6   1  -2 49544.9 436.642   3
   6   1  -1 29041.8 287.632   5
   6   1  -1 30492.6 336.021   3
   6   1   0 34703.2 328.100   5
  -6   1   0 35028.2 335.188   9
  -6   1   0 35133.9 427.739   7
   6   1   0 34467.7 361.047   3
  -6   1  -1 187357. 1006.71   7
   6   1   1 187561. 841.870   3
   6   1   2 46504.3 402.220   3
   6   1   2 47545.4 415.956   5
  -6   1  -2 48412.4 404.802   9
  -6   1  -2 49409.3 516.784   4
  -6   1  -2 49682.6 507.890   7
  -6   1  -2 49730.4 503.422   6
   6   1   3 27524.0 325.765   5
  -6   1  -3 34540.7 883.908   1
  -6   1  -3 31654.5 350.477   9
  -6   1  -3 26797.9 358.064   4
  -6   1  -3 29665.1 394.200   6
   6   1   4 1029.40 65.1264   5
  -6   1  -4 1092.41 63.8664   9
  -6   1  -4 1110.27 78.9026   4
  -6   1  -4 1002.76 72.2249   6
  -6   1  -5 15786.2 249.488  11
  -6   1  -5 15688.6 293.738   4
  -6   1  -5 14936.3 288.142   6
   6   1   6 11567.9 228.674   5
  -6   1  -6 12117.4 264.697   4
   6   1   7 48522.2 474.928   5
  -6   1  -7 48731.7 459.813  11
  -6   1  -8 14563.6 263.351  11
  -6   1  -8 14927.2 293.444   4
   6   1   9 75284.6 595.814   5
  -6   1  -9 76279.1 648.340   4
   6   1  10 5292.80 148.984   5
  -6   1 -10 5280.44 163.691   4
  -6   1 -10 5235.46 174.019   6
  -6   1 -11 20744.6 334.417   6
  -6   1 -11 20658.3 304.664   4
  -6   1 -12 4458.05 144.984   6
   6   1  12 4948.85 122.572   5
  -6   1 -12 4615.89 135.362   4
  -6   1 -13 495.727 40.4650   6
  -6   1 -13 594.409 44.0822   4
   6   2 -13 6620.88 128.276   8
   6   2 -12 8608.72 162.917   8
  -6   2  12 8501.77 182.110   7
   6   2 -12 8460.27 162.114   3
   6   2 -11 480.988 41.7317   8
  -6   2  11 480.261 46.3736   7
   6   2 -11 499.100 43.4199   3
   6   2 -10 2175.98 95.6280   8
  -6   2  10 2183.44 108.451   7
   6   2 -10 2096.60 94.9410   3
   6   2  -9 20427.3 305.469   8
  -6   2   9 19534.7 337.078   7
  -6   2   8 119794. 710.885   9
  -6   2   8 121116. 863.576   7
  -6   2   7 34934.3 384.361   9
   6   2  -7 35073.4 398.786   8
  -6   2   7 35206.2 469.816   7
   6   2  -7 33817.1 416.560   3
  -6   2   6 52041.8 469.236   9
  -6   2   6 50776.1 560.560   7
   6   2  -6 50438.9 507.891   3
  -6   2   5 27505.9 336.804   9
   6   2  -5 26606.2 337.631   8
  -6   2   5 26861.6 407.589   7
   6   2  -5 27789.6 373.989   3
  -6   2   4 46274.1 441.898   9
   6   2  -4 45880.6 439.985   8
  -6   2   4 45616.7 523.894   7
  -6   2   3 48756.0 450.737   9
  -6   2   3 48584.9 479.062   4
  -6   2   3 49104.8 545.894   7
   6   2  -3 47814.4 481.624   3
  -6   2   2 116384. 692.339   9
  -6   2   2 117604. 667.292   5
   6   2  -2 119036. 677.959   8
  -6   2   2 116502. 822.601   7
   6   2  -1 220252. 822.702   5
  -6   2   1 232083. 978.089   9
   6   2  -1 225422. 926.182   8
  -6   2   1 236558. 1057.95   4
  -6   2   1 225577. 1144.90   7
   6   2  -1 226462. 1029.55   3
  -6   2   0 2676.70 103.073   9
  -6   2   0 2512.02 107.897   5
   6   2   0 2484.60 104.017   8
  -6   2   0 2542.35 108.079   4
  -6   2   0 2766.02 123.638   7
  -6   2  -1 50739.8 458.900   9
  -6   2  -1 49666.6 468.904   5
  -6   2  -1 50456.8 535.135   7
   6   2   2 12896.8 242.144   3
   6   2   2 13038.0 227.518   5
  -6   2  -2 13483.8 244.988   9
  -6   2  -2 12597.8 266.838   7
  -6   2  -2 12337.8 255.757   6
   6   2   3 9997.89 209.290   3
  -6   2  -3 10295.2 211.753   9
  -6   2  -3 9702.44 216.874   5
   6   2   4 6925.85 175.193   5
   6   2   4 7862.18 184.565   3
  -6   2  -4 8400.34 194.388   9
  -6   2  -4 9801.30 215.963   5
  -6   2  -4 8620.85 222.416   4
  -6   2  -4 7342.98 199.862   6
   6   2   5 44264.2 455.554   5
   6   2   5 42319.5 435.323   3
  -6   2  -5 41997.4 440.066   9
  -6   2  -5 45630.6 505.419   4
  -6   2  -5 40818.3 485.876   6
   6   2   6 12427.8 243.614   5
  -6   2  -6 12140.1 240.455   9
  -6   2  -7 55403.8 567.251   4
  -6   2  -7 55237.4 559.684   6
   6   2   8 9660.84 216.455   5
  -6   2  -8 8940.15 210.743  11
  -6   2  -8 9125.71 227.898   4
  -6   2  -8 8989.59 228.652   6
   6   2   9 7115.79 175.909   5
  -6   2  -9 6973.87 182.273  11
  -6   2  -9 7493.16 199.119   4
  -6   2  -9 6957.18 196.439   6
   6   2  10 13286.5 230.308   5
  -6   2 -10 12882.9 246.315   4
  -6   2 -10 12795.8 252.349   6
  -6   2 -11 20376.9 304.294   6
  -6   2 -11 20404.9 294.403   4
  -6   2 -12 4084.66 121.709   6
  -6   2 -12 3836.87 116.112   4
   6   3 -11 15436.6 210.317   8
  -6   3  11 15862.1 253.530   7
   6   3 -10 5040.07 125.898   3
  -6   3  10 5339.20 133.683   9
   6   3 -10 5238.88 135.059   8
  -6   3  10 5349.54 158.587   7
   6   3  -9 15823.1 251.469   3
  -6   3   9 15200.1 239.588   9
   6   3  -9 15285.2 247.995   8
  -6   3   9 15417.4 290.393   7
   6   3  -8 9811.11 209.129   3
  -6   3   8 9379.89 198.741   9
   6   3  -8 9565.26 204.782   8
  -6   3   8 9696.57 238.982   7
   6   3  -7 30045.4 384.140   3
  -6   3   7 29255.5 361.827   9
   6   3  -7 29395.5 368.649   8
   6   3  -6 24958.1 360.653   3
  -6   3   6 25917.4 348.173   9
   6   3  -6 25168.5 341.740   8
  -6   3   6 25333.5 404.113   7
  -6   3   5 101753. 693.131   9
   6   3  -5 101520. 688.432   8
  -6   3   5 101856. 810.230   7
  -6   3   4 153035. 861.681   9
   6   3  -4 151836. 848.160   8
   6   3  -3 15296.9 289.301   3
  -6   3   3 16257.6 276.227   9
  -6   3   3 15158.0 249.328   5
   6   3  -3 15696.4 274.216   8
  -6   3   3 15985.2 313.158   7
  -6   3   2 240183. 1061.16   5
   6   3  -2 240890. 1059.19   8
  -6   3   2 237720. 1214.43   7
   6   3  -1 119070. 794.746   3
   6   3  -1 121367. 648.060   5
  -6   3   1 117169. 749.874   9
  -6   3   1 112578. 749.332   5
   6   3  -1 122703. 774.963   8
  -6   3   1 116297. 835.939   7
   6   3   0 126081. 822.513   3
   6   3   0 133619. 712.486   5
  -6   3   0 129845. 796.309   9
  -6   3   0 141923. 832.774   5
   6   3   0 135482. 820.970   8
  -6   3   0 132101. 754.537   4
  -6   3   0 124710. 851.155   7
  -6   3   0 121317. 777.419   6
   6   3   1 182818. 959.111   3
  -6   3  -1 181901. 935.308   9
  -6   3  -1 184948. 929.673   4
  -6   3  -1 183389. 1026.23   7
   6   3   2 44673.2 483.378   3
   6   3   2 43585.6 427.809   5
  -6   3  -2 45689.2 474.208   9
  -6   3  -2 45728.4 474.467   5
  -6   3  -2 43864.9 455.429   4
  -6   3  -2 42515.4 480.802   7
  -6   3  -2 41624.3 432.249   6
   6   3   3 10428.9 231.506   3
   6   3   3 11122.6 224.328   5
  -6   3  -3 10751.5 226.999   9
  -6   3  -3 11384.9 248.342   5
  -6   3  -3 11758.4 239.822   4
  -6   3  -3 10258.1 226.407   6
   6   3   4 25010.1 366.310   3
  -6   3  -4 23830.0 342.606   9
  -6   3  -4 24763.3 356.899   4
  -6   3  -4 23100.7 341.059   6
   6   3   5 45611.0 476.173   5
   6   3   5 45576.2 485.486   3
  -6   3  -5 46173.9 483.481   9
  -6   3  -5 44869.2 495.007   4
  -6   3  -5 44964.1 484.091   6
   6   3   6 37279.0 423.209   5
   6   3   6 42065.2 450.186   3
  -6   3  -6 41497.4 454.746   9
  -6   3  -6 41414.6 476.034   4
  -6   3  -6 38709.4 441.927   6
   6   3   7 33778.0 396.339   5
  -6   3  -7 32836.8 400.525   6
  -6   3  -8 14321.1 259.851  11
  -6   3  -8 14348.4 262.467   4
  -6   3  -8 14589.1 260.040   6
  -6   3  -9 4030.66 128.532  11
  -6   3  -9 4407.97 139.867   4
  -6   3  -9 4240.01 134.191   6
  -6   3 -10 26491.1 318.423   6
   6   3  10 27243.6 294.587   5
  -6   3 -10 27241.1 326.063  11
  -6   3 -11 6320.87 142.087   6
   6   3  11 6336.57 130.028   5
  -6   3 -11 6061.83 138.148   4
   6   4  -9 16782.0 213.697   3
  -6   4   9 17385.5 228.071   9
   6   4  -9 18548.5 234.054   8
  -6   4   9 18550.8 271.205   7
   6   4  -8 18892.2 244.924   3
  -6   4   8 19384.7 256.959   9
   6   4  -8 19730.9 258.595   8
  -6   4   8 20296.0 301.170   7
   6   4  -7 2489.12 96.2741   3
  -6   4   7 2504.52 98.9286   9
   6   4  -7 2520.15 98.9360   8
  -6   4   7 2639.24 116.187   7
   6   4  -6 41496.8 420.904   3
  -6   4   6 42397.6 424.286   9
   6   4  -6 42650.4 426.121   8
   6   4  -5 3123.03 120.580   3
  -6   4   5 3201.84 120.262   9
   6   4  -5 3078.23 117.569   8
  -6   4   5 3334.59 137.538   7
   6   4  -4 30289.8 386.342   3
  -6   4   4 29925.0 379.955   9
   6   4  -4 29996.0 380.530   8
  -6   4   4 30545.7 422.306   7
   6   4  -3 242.457 36.1434   3
  -6   4   3 252.516 33.2883   9
  -6   4   3 236.455 32.3783   5
   6   4  -3 134.071 25.8817   8
  -6   4   3 149.477 31.6424   7
  -6   4   2 3859.38 138.189   9
  -6   4   2 3793.90 134.585   5
   6   4  -2 3822.53 141.683   8
  -6   4   2 3631.76 143.208   7
   6   4  -1 28994.5 388.805   3
   6   4  -1 30080.2 330.480   5
  -6   4   1 30325.8 385.495   9
  -6   4   1 30010.0 401.396   7
   6   4   0 35819.9 435.899   3
   6   4   0 35525.9 361.903   5
  -6   4   0 34753.2 417.256   9
  -6   4   0 35346.0 415.204   5
  -6   4   0 34514.3 427.318   7
   6   4   1 24469.2 360.938   3
  -6   4  -1 25251.2 350.723   9
  -6   4  -1 24809.1 347.704   5
  -6   4  -1 24299.4 337.259   7
   6   4   2 2235.70 110.183   3
   6   4   2 2165.97 94.7627   5
  -6   4  -2 2351.01 105.968   9
  -6   4  -2 2191.32 101.627   5
   6   4   3 9436.76 200.818   5
   6   4   3 11393.4 211.112  10
   6   4   3 10933.4 246.324   3
  -6   4  -3 10903.7 228.119   9
  -6   4  -3 10011.5 220.682   5
   6   4   4 17967.0 279.417   5
  -6   4  -4 18149.3 293.266   9
  -6   4  -4 17776.8 291.228   5
  -6   4  -4 17473.5 265.827   4
   6   4   5 25944.4 331.396   5
   6   4   5 24018.2 340.824   3
  -6   4  -5 24057.0 326.270   9
  -6   4  -5 26334.3 342.195   5
  -6   4  -5 25557.8 323.987   4
   6   4   6 16575.4 260.124   5
  -6   4  -6 16537.6 264.823   9
   6   4   6 16325.1 270.252   3
  -6   4  -6 17191.1 263.770   4
  -6   4  -7 9000.31 193.403  11
   6   4   7 9338.45 186.137   5
   6   4   7 9466.08 192.551   3
  -6   4  -7 9579.11 191.554   4
  -6   4  -8 6711.55 154.128  11
   6   4   8 6582.74 148.498   5
  -6   4  -8 6693.22 151.346   4
  -6   4  -9 7543.32 151.971  11
   6   4   9 7138.65 142.043   5
   6   5  -6 8635.23 158.899   3
  -6   5   6 7865.58 152.563   9
  -6   5   5 22270.5 268.686   9
  -6   5   5 23597.0 296.560   7
   6   5  -4 11417.2 198.225   3
  -6   5   4 11005.2 194.973   9
  -6   5   4 11755.1 213.489   7
   6   5  -3 1068.18 63.6355   3
  -6   5   3 1092.40 63.1441   9
  -6   5   2 18450.0 261.548   9
  -6   5   2 17240.0 242.521   5
  -6   5   1 6529.06 157.173   9
  -6   5   1 6509.60 152.798   5
   6   5   0 7725.84 164.039  10
   6   5   0 7076.34 179.390   3
   6   5   0 7768.61 149.938   5
  -6   5   0 7681.95 174.667   9
  -6   5   0 7069.79 161.557   5
   6   5   1 7834.34 160.341  10
   6   5   1 7701.54 154.081   5
   6   5   1 7506.45 181.272   3
  -6   5  -1 7482.86 165.977   5
   6   5   2 2374.59 85.8397  10
   6   5   2 2297.90 85.7639   5
   6   5   2 2221.69 97.9134   3
  -6   5  -2 2200.88 88.7322   9
  -6   5  -2 2036.67 85.9891   5
   6   5   3 1977.17 76.7200  10
   6   5   3 1626.01 73.6043   5
  -6   5  -3 1883.62 84.3892   9
   6   5   3 1793.78 84.4827   3
  -6   5  -3 1543.84 73.8528   5
   6   5   4 1729.99 74.8897   5
  -6   5  -4 1745.58 73.6240   9
   6   5   4 1820.07 84.7516   3
  -6   5  -4 1768.58 76.0637   5
   6   5   5 27201.2 288.393   5
   6   5   5 27916.3 311.434   3
  -6   5  -6 50869.0 388.957  11
   6   5   6 49664.7 386.964   3
   7  -5   2 14839.0 201.985   5
   7  -5   3 1711.93 66.8799   5
   7  -4   4 4861.90 135.328   5
   7  -4   5 15079.1 231.973   5
   7  -4   6 3025.16 99.4392   5
   7  -4   7 5167.67 122.614   5
   7  -4   8 8569.57 143.998   5
   7  -3 -10 2370.99 80.2689   3
   7  -3  -9 14750.0 213.313   3
   7  -3  -8 25884.3 295.788   3
   7  -3  -7 3281.11 111.312   3
   7  -3  -6 5395.37 139.405   3
   7  -3  -5 72330.8 522.060   3
   7  -3   4 6930.85 183.976   5
   7  -3   5 43235.7 447.366   5
   7  -3   6 17867.9 278.884   5
   7  -3   7 5242.77 146.150   5
   7  -3   8 6650.96 152.159   5
   7  -3   9 21916.9 256.333   5
   7  -3  10 65.1877 13.3442   5
   7  -2 -11 6910.44 142.052   3
   7  -2 -10 5397.04 139.506   3
   7  -2  -9 4055.07 126.278   3
   7  -2  -8 7556.37 176.809   3
   7  -2  -7 10155.2 208.902   3
   7  -2  -6 37844.4 402.942   3
   7  -2  -5 10899.5 215.180   3
   7  -2  -4 144543. 765.941   3
   7  -2  -3 8076.98 174.207   3
   7  -2  -2 37952.1 376.576   5
   7  -2  -1 31425.2 349.007   5
   7  -2   1 32671.2 386.156   5
   7  -2   2 61748.6 545.651   5
   7  -2   3 22539.6 326.377   5
  -7  -2  -3 20738.3 363.880   4
   7  -2   4 6627.89 180.177   5
  -7  -2  -4 6380.77 188.102   4
   7  -2   5 3807.58 137.879   5
  -7  -2  -5 4097.24 161.167   4
   7  -2   6 14781.1 274.247   5
   7  -2   7 68731.5 569.985   5
   7  -2   8 2073.76 92.5570   5
   7  -2   9 4060.11 124.358   5
   7  -2  10 5009.20 126.812   5
   7  -2  11 3930.65 99.2377   5
   7  -1 -12 4829.61 118.756   3
   7  -1 -11 14951.2 229.744   3
   7  -1 -10 45039.0 423.248   3
   7  -1  -9 28005.8 353.074   3
   7  -1  -8 15736.7 272.113   3
   7  -1  -7 18173.6 297.879   3
   7  -1  -6 31588.0 388.259   3
   7  -1  -5 11127.0 227.227   3
   7  -1  -4 31853.3 369.838   3
   7  -1  -3 6521.54 163.522   3
   7  -1  -2 32428.6 322.967   5
   7  -1  -2 33607.8 367.947   3
   7  -1  -1 33014.4 347.725   5
   7  -1   0 39525.5 388.024   5
   7  -1   1 31842.8 356.330   5
  -7  -1  -1 30678.0 401.866   6
   7  -1   2 4315.19 137.512   5
  -7  -1  -2 4261.43 178.753   4
  -7  -1  -2 3937.12 143.443   6
   7  -1   3 15688.8 269.278   5
  -7  -1  -3 15304.1 280.962   6
   7  -1   4 67445.9 565.129   5
  -7  -1  -4 65301.3 615.019   4
   7  -1   5 2327.22 102.348   5
  -7  -1  -5 2408.96 135.507   4
  -7  -1  -5 2245.30 111.588   6
   7  -1   6 10850.9 226.714   5
  -7  -1  -6 10835.3 245.263   4
  -7  -1  -6 10662.8 242.790   6
  -7  -1  -7 9846.75 232.385   4
  -7  -1  -7 9718.95 231.871   6
   7  -1   8 5038.48 149.591   5
  -7  -1  -8 4861.52 153.540   4
  -7  -1  -8 5079.41 162.562   6
   7  -1   9 127916. 734.673   5
  -7  -1  -9 130337. 819.957   6
  -7  -1 -10 95346.6 661.352   6
   7  -1  10 93014.2 581.474   5
  -7  -1 -11 35140.5 368.531   6
   7  -1  11 36714.8 333.503   5
   7   0 -12 10552.9 182.577   3
   7   0 -11 33195.9 355.314   3
   7   0 -10 32629.9 376.057   3
   7   0  -9 9640.04 216.660   3
   7   0  -8 10132.7 221.092   3
   7   0  -7 8561.87 208.791   3
  -7   0   7 9624.98 225.194   7
   7   0  -6 3158.03 125.172   3
  -7   0   6 3439.27 135.969   7
   7   0  -5 29361.7 382.633   3
  -7   0   5 30464.4 414.061   7
   7   0  -4 19930.4 304.295   3
  -7   0   4 19506.9 333.466   7
   7   0  -3 2305.08 101.818   3
  -7   0   3 2678.24 123.296   7
   7   0  -2 38766.2 407.784   3
  -7   0   2 33240.4 442.410   7
   7   0  -1 5380.04 144.588   3
  -7   0   1 5641.76 174.961   7
   7   0   0 36572.8 365.426   5
   7   0   0 35586.3 365.511   3
   7   0   1 404.592 40.3013   5
  -7   0  -1 511.422 63.4823   4
  -7   0  -1 407.625 50.8817   6
   7   0   2 85433.9 591.453   5
  -7   0  -2 86237.7 715.437   6
  -7   0  -3 25.2697 16.2357   4
   7   0   3-2.81746 6.12082   5
   7   0   4 2277.24 104.158   5
  -7   0  -4 2228.83 118.784   4
  -7   0  -4 2449.76 121.788   6
   7   0   5 17409.2 283.845   5
  -7   0  -5 18771.3 342.154   6
   7   0   6 2180.24 100.275   5
  -7   0  -6 1903.21 104.819   4
  -7   0  -6 1866.71 106.065   6
   7   0   7 119855. 761.150   5
  -7   0  -7 122971. 866.492   6
  -7   0  -8 125869. 825.721   4
  -7   0  -8 126399. 885.622   6
   7   0   9 19164.1 282.423   5
  -7   0  -9 19278.2 315.331   4
   7   0  10 229.188 28.6943   5
  -7   0 -10 255.777 32.3168   4
  -7   0 -10 324.783 41.8580   6
   7   0  11 22817.2 266.906   5
  -7   0 -11 22321.2 288.278   4
  -7   0 -12 318.660 35.2669   6
   7   1 -12 5251.57 115.115   8
   7   1 -12 5254.40 125.522   3
   7   1 -11 16312.4 224.307   8
   7   1 -11 15169.5 225.949   3
   7   1 -10 44579.1 394.067   8
  -7   1  10 43494.5 448.599   7
   7   1  -9 29894.5 339.733   8
   7   1  -9 31278.0 377.959   3
  -7   1   9 30841.0 403.614   7
   7   1  -8 15465.5 248.393   8
   7   1  -8 15230.4 278.946   3
  -7   1   8 15159.8 297.164   7
   7   1  -7 17604.9 263.940   8
   7   1  -7 17833.3 305.824   3
  -7   1   7 17724.6 328.246   7
   7   1  -6 30732.3 347.324   8
   7   1  -6 30362.2 400.534   3
  -7   1   6 29895.7 433.913   7
   7   1  -5 11900.5 241.862   3
  -7   1   5 12344.9 280.925   7
  -7   1   4 32837.4 456.763   7
   7   1  -4 31566.9 393.117   3
  -7   1   3 7187.36 210.200   7
   7   1  -3 5725.85 162.487   3
  -7   1   2 34058.9 463.522   7
   7   1  -2 36868.2 405.104   3
   7   1  -1 33050.8 325.572   5
  -7   1   1 37270.2 516.824   4
  -7   1   1 36025.0 476.986   7
   7   1  -1 34131.2 387.282   3
   7   1   0 41409.6 386.754   5
  -7   1   0 41067.1 504.735   7
   7   1   0 42277.0 413.683   3
   7   1   1 32533.5 368.876   3
   7   1   1 31674.4 346.514   5
  -7   1  -1 30966.6 440.402   4
  -7   1  -1 31274.0 434.359   7
   7   1   2 4157.35 129.326   3
   7   1   2 3963.21 125.897   5
  -7   1  -2 3710.13 149.340   4
  -7   1  -2 3884.72 155.409   6
   7   1   3 15296.0 258.300   5
  -7   1  -3 15563.2 243.565   9
  -7   1  -3 15936.8 311.191   6
   7   1   4 66897.5 550.364   5
  -7   1  -4 66949.9 627.876   4
   7   1   5 2481.22 107.056   5
  -7   1  -5 2362.33 118.001   4
  -7   1  -5 2558.16 129.462   6
   7   1   6 10591.5 226.715   5
  -7   1  -6 11107.7 261.871   6
  -7   1  -7 9701.92 236.900   4
  -7   1  -7 9755.15 254.819   6
   7   1   8 5221.71 151.811   5
  -7   1  -8 4859.36 165.805   4
  -7   1  -8 4758.01 168.832   6
   7   1   9 124109. 718.143   5
  -7   1  -9 125448. 833.303   6
  -7   1 -10 97360.6 655.194   4
  -7   1 -10 92622.2 688.782   6
  -7   1 -11 35326.8 387.680   6
   7   1  11 36421.8 336.057   5
  -7   1 -11 36461.7 365.410   4
  -7   1 -12 13111.3 215.781   6
  -7   1 -12 14756.5 212.068   4
   7   2 -11 7488.38 144.009   8
  -7   2  11 7112.33 163.941   7
   7   2 -11 7421.23 151.419   3
   7   2 -10 5707.93 135.337   8
  -7   2  10 5389.02 156.968   7
   7   2 -10 5291.36 136.106   3
   7   2  -9 3931.91 120.215   8
  -7   2   9 3625.94 138.464   7
   7   2  -9 3738.55 125.206   3
   7   2  -8 7608.58 176.089   8
  -7   2   8 7449.58 207.831   7
   7   2  -7 11629.7 221.170   8
   7   2  -7 11517.5 243.427   3
  -7   2   6 37918.1 495.437   7
   7   2  -6 36804.8 445.799   3
   7   2  -5 11163.6 214.463   8
  -7   2   5 11142.5 275.314   7
   7   2  -5 10623.6 237.540   3
   7   2  -4 156947. 816.428   8
  -7   2   4 156944. 879.106   4
  -7   2   4 149295. 1012.20   7
   7   2  -4 145162. 873.944   3
  -7   2   3 186901. 888.295   9
   7   2  -3 192952. 892.947   8
  -7   2   3 190445. 977.257   4
  -7   2   3 184512. 1117.69   7
  -7   2   2 40992.1 416.011   9
   7   2  -2 41722.2 405.009   8
  -7   2   2 42329.0 460.923   4
  -7   2   2 40662.5 518.505   7
   7   2  -1 29103.2 380.109   3
   7   2  -1 27919.9 308.111   5
  -7   2   1 29220.8 351.000   9
  -7   2   1 27741.9 380.649   4
  -7   2   1 29317.0 435.708   7
  -7   2   0 334683. 1195.04   9
  -7   2   0 337752. 1486.91   7
   7   2   1 37189.2 424.736   3
   7   2   1 37368.6 391.636   5
  -7   2  -1 35374.1 388.933   9
  -7   2  -1 36060.3 470.000   4
  -7   2  -1 35064.9 467.051   7
   7   2   2 65780.1 542.239   3
   7   2   2 68029.8 548.118   5
  -7   2  -2 67724.2 543.130   9
  -7   2  -2 66161.7 606.175   4
   7   2   3 22373.4 317.742   3
   7   2   3 23073.1 320.257   5
  -7   2  -3 25268.4 350.224   9
  -7   2  -3 24160.3 374.127   4
   7   2   4 7138.18 180.806   5
   7   2   4 7064.97 174.874   3
  -7   2  -4 6728.19 172.855   9
  -7   2  -4 7019.90 201.444   4
  -7   2  -4 6633.37 196.552   6
  -7   2  -5 4671.58 145.455   9
  -7   2  -5 4829.86 166.084   6
  -7   2  -6 14907.6 259.035  11
  -7   2  -6 14602.8 286.190   4
  -7   2  -6 15485.2 302.615   6
  -7   2  -7 68253.1 541.450  11
  -7   2  -7 66817.1 605.837   4
  -7   2  -7 67579.6 615.775   6
   7   2   8 2254.52 96.9946   5
  -7   2  -8 1944.05 90.0793  11
  -7   2  -8 2013.20 99.7499   4
  -7   2  -8 1990.97 102.738   6
   7   2   9 4965.08 138.559   5
  -7   2  -9 4861.69 151.515   6
   7   2  10 4404.48 118.137   5
  -7   2 -10 4282.81 128.672   4
  -7   2 -11 4106.01 120.873   6
  -7   2 -11 4308.50 119.610   4
   7   3 -10 1975.99 74.9500   3
   7   3 -10 2070.41 75.1057   8
  -7   3  10 2223.41 92.8738   7
   7   3  -9 15344.9 216.654   8
  -7   3   9 15308.9 260.370   7
   7   3  -8 26507.4 321.593   3
  -7   3   8 27030.2 369.838   7
   7   3  -7 3531.66 124.691   3
  -7   3   7 3400.36 111.360   9
   7   3  -7 3590.84 117.240   8
  -7   3   7 3469.81 139.394   7
   7   3  -6 5523.62 162.884   3
  -7   3   6 5359.90 145.862   9
   7   3  -6 5309.80 147.040   8
  -7   3   6 5550.25 185.107   7
   7   3  -5 77149.5 632.969   3
  -7   3   5 76721.3 701.090   7
   7   3  -4 360.982 41.7686   3
  -7   3   4 464.151 44.8344   9
   7   3  -4 403.007 41.4399   8
  -7   3   4 431.919 52.7059   7
   7   3  -3 26554.9 359.664   3
  -7   3   3 25724.5 342.629   9
   7   3  -3 27205.4 354.641   8
  -7   3   3 25397.7 402.049   7
   7   3  -2 72824.3 625.676   3
  -7   3   2 68236.3 558.681   9
   7   3  -2 71450.4 577.865   8
  -7   3   2 68998.0 660.969   7
   7   3  -1 415276. 1506.92   3
  -7   3   1 405730. 1360.20   9
  -7   3   1 367318. 1310.74   5
  -7   3   1 395604. 1571.95   7
  -7   3   1 368391. 1391.08   6
   7   3   0 69472.9 595.657   3
   7   3   0 66599.8 490.851   5
  -7   3   0 74148.8 586.837   9
  -7   3   0 68771.8 576.920   5
  -7   3   0 72239.4 670.154   7
  -7   3   0 70329.0 617.129   6
   7   3   1 37331.8 428.154   3
   7   3   1 36019.1 378.132   5
  -7   3  -1 39794.9 437.021   9
  -7   3  -1 41638.4 447.657   5
  -7   3  -1 39186.3 431.908   4
  -7   3  -1 38729.8 469.237   7
   7   3   2 31771.9 392.186   3
   7   3   2 31867.4 367.374   5
  -7   3  -2 32201.1 391.539   9
  -7   3  -2 33665.1 403.901   4
  -7   3  -2 30161.6 390.154   6
   7   3   3 27954.1 347.784   5
  -7   3  -3 27222.1 356.128   9
  -7   3  -3 26851.9 366.068   4
  -7   3  -3 27517.8 395.275   6
   7   3   4 7131.55 176.590   5
   7   3   4 7528.59 191.420   3
  -7   3  -4 7328.06 182.310   9
  -7   3  -4 7091.87 189.366   4
  -7   3  -5 43314.9 444.629   9
  -7   3  -5 43801.7 473.342   4
  -7   3  -5 43019.6 461.500   6
   7   3   6 18187.4 281.048   5
  -7   3  -6 16351.4 273.945  11
  -7   3  -6 17940.8 298.389   4
  -7   3  -6 17018.4 280.988   6
   7   3   7 4995.35 141.105   5
  -7   3  -7 4939.38 141.975  11
  -7   3  -7 4911.24 147.875   4
  -7   3  -7 4986.86 146.979   6
   7   3   8 6833.86 154.337   5
  -7   3  -8 6561.09 153.768  11
  -7   3  -8 6600.86 162.779   4
  -7   3  -8 6717.60 163.695   6
  -7   3  -9 21830.2 280.559   6
   7   3   9 20777.8 250.411   5
  -7   3  -9 21628.7 263.112  11
  -7   3  -9 21589.3 278.537   4
  -7   3 -10 2271.14 84.9300   6
   7   3  10 2193.32 74.8755   5
  -7   3 -10 2052.93 81.2995   4
   7   4  -8 437.524 35.1683   3
   7   4  -8 504.547 36.8077   8
  -7   4   8 506.519 41.5644   7
   7   4  -7 8420.44 161.323   3
   7   4  -7 8245.72 159.603   8
  -7   4   7 8161.83 181.242   7
   7   4  -6 17250.6 243.608   3
  -7   4   6 17475.0 240.980   9
   7   4  -6 17603.2 244.154   8
  -7   4   6 17373.9 277.043   7
   7   4  -5 7401.59 168.161   3
  -7   4   5 7007.25 157.011   9
   7   4  -5 7529.27 165.784   8
  -7   4   5 7155.91 183.853   7
   7   4  -4 9610.55 201.404   3
  -7   4   4 10140.0 196.594   9
   7   4  -4 10222.9 202.937   8
  -7   4   4 9976.01 223.807   7
   7   4  -3 3743.92 128.788   3
  -7   4   3 3660.39 122.010   9
  -7   4   3 3341.22 133.120   7
   7   4  -2 14792.0 257.914   3
  -7   4   2 14595.1 245.935   9
  -7   4   2 13999.6 231.118   5
  -7   4   2 14694.3 275.066   7
   7   4  -1 717.408 56.8064   3
  -7   4   1 673.821 53.1437   9
  -7   4   1 629.053 52.1624   5
  -7   4   1 621.130 55.0940   7
   7   4   0 936.736 66.3170   3
   7   4   0 1085.42 57.1078   5
  -7   4   0 1069.45 69.8917   9
  -7   4   0 1029.69 66.0894   5
   7   4   1 2759.99 114.774   3
   7   4   1 2919.71 99.2801   5
  -7   4  -1 2785.85 108.841   9
  -7   4  -1 2676.29 112.759   5
   7   4   2 1319.67 68.1963   5
   7   4   2 1252.99 77.4506   3
  -7   4  -2 1248.97 71.5325   9
  -7   4  -2 1189.20 70.7334   5
   7   4   3 3580.50 113.567   5
   7   4   3 3559.81 126.278   3
  -7   4  -3 3870.49 129.574   9
   7   4   4 4880.24 131.950   5
   7   4   4 5090.59 150.129   3
   7   4   5 15656.2 233.928   5
  -7   4  -5 15172.5 234.195   9
   7   4   5 15391.6 242.125   3
  -7   4  -6 3099.11 103.912  11
   7   4   6 2957.06 96.5480   5
   7   4   6 3141.91 101.973   3
  -7   4  -6 3274.48 105.593   4
  -7   4  -7 5411.63 128.046  11
   7   4   7 5803.38 131.332   5
  -7   4  -8 8772.56 153.788  11
   7   4   8 9209.54 154.090   5
   7   5  -3 601.712 43.8375   3
  -7   5   3 612.764 42.2607   9
   7   5  -2 41546.1 335.863  10
   7   5  -2 41118.0 367.887   3
  -7   5   2 40535.2 347.659   9
   7   5  -1 8947.68 173.822   3
  -7   5   1 8763.94 160.616   9
   7   5   0 238.167 24.3714  10
   7   5   0 166.432 23.8279   3
  -7   5   0 208.847 24.7328   9
   7   5   1 13248.7 212.454   3
  -7   5  -1 13688.3 201.681   9
   7   5   2 14141.6 213.511   3
  -7   5  -2 13711.4 197.192   9
   7   5   3 1547.30 60.4146   5
  -7   5  -3 1574.67 64.3509   9
   7   5   3 1507.87 69.4181   3
   8  -4  -1 6354.56 136.890   5
   8  -4   0 9978.54 172.258   5
   8  -4   1 22551.2 258.005   5
   8  -4   2 31732.6 310.649   5
   8  -4   3 5355.77 127.502   5
   8  -4   4 21039.7 251.058   5
   8  -4   5 18500.0 220.804   5
   8  -3  -1 59732.6 460.444   5
   8  -3   0 53322.2 439.599   5
  -8  -3   0 47490.4 558.374   4
   8  -3   1 83613.2 564.238   5
  -8  -3  -1 65465.1 623.237   4
   8  -3   2 22619.0 298.205   5
   8  -3   3 698.993 54.5500   5
   8  -3   4 10025.3 201.666   5
   8  -3   5 11257.9 204.732   5
   8  -3   6 33614.0 344.326   5
   8  -3   7 15535.7 218.911   5
   8  -3   8 6008.69 126.025   5
   8  -2 -10 3984.74 102.329   3
   8  -2  -9 2423.91 87.2038   3
   8  -2  -8 4217.11 121.779   3
   8  -2  -7 1608.64 79.4544   3
   8  -2  -6 4786.89 135.858   3
   8  -2  -5 7387.40 167.497   3
   8  -2  -1 12077.6 213.614   5
   8  -2   0 52611.4 460.347   5
   8  -2   1 124699. 733.394   5
  -8  -2  -1 122320. 947.003   4
   8  -2   2 79835.0 595.946   5
  -8  -2  -2 79435.3 748.128   4
   8  -2   3 7648.15 187.110   5
  -8  -2  -3 7233.38 201.130   4
   8  -2   4 12992.9 243.307   5
  -8  -2  -4 11265.3 267.507   4
   8  -2   5 3029.13 116.923   5
  -8  -2  -5 1959.53 96.7880   4
   8  -2   6 15478.4 257.903   5
   8  -2   7 25607.8 317.717   5
   8  -2   8 67165.7 483.553   5
   8  -2   9 12901.8 197.578   5
   8  -2  10 8775.51 145.540   5
   8  -1 -11 6424.63 132.561   3
   8  -1 -10 27371.0 299.186   3
   8  -1  -9 2328.10 91.5624   3
   8  -1  -8 6294.93 160.501   3
   8  -1  -7 3237.22 119.165   3
   8  -1  -6 5387.99 154.780   3
   8  -1  -5 4640.59 141.965   3
   8  -1  -4 17206.7 276.536   3
   8  -1  -3 38963.1 409.415   3
   8  -1  -1 668.391 50.2319   5
  -8  -1   1 649.914 61.3021   6
   8  -1   0 17678.5 264.284   5
  -8  -1   0 16928.4 307.923   6
  -8  -1  -1 46361.7 605.879   4
  -8  -1  -1 47423.8 510.853   6
   8  -1   2 86994.8 612.307   5
  -8  -1  -2 87487.0 677.584   6
   8  -1   3 47254.9 468.124   5
  -8  -1  -3 47155.6 556.230   4
   8  -1   4 21975.6 317.310   5
  -8  -1  -4 22613.5 347.294   6
   8  -1   5 15798.8 271.125   5
  -8  -1  -5 16705.9 302.528   6
   8  -1   6 5621.27 160.967   5
  -8  -1  -6 5604.54 175.614   4
  -8  -1  -6 5556.63 167.664   6
   8  -1   7 60793.8 510.855   5
  -8  -1  -7 61162.3 535.002   6
   8  -1   8 22221.1 297.688   5
  -8  -1  -8 22242.8 306.801   4
  -8  -1  -9 53943.9 463.989   6
   8  -1   9 52963.5 423.946   5
  -8  -1 -10 75786.8 520.563   6
   8  -1  10 86556.5 495.044   5
   8   0 -11 139661. 616.326   3
   8   0 -10 90178.7 547.781   3
   8   0  -9 89142.5 595.603   3
   8   0  -8 22962.0 320.568   3
   8   0  -7 26660.0 358.059   3
   8   0  -6 553.290 51.0164   3
  -8   0   6 589.868 54.1501   7
   8   0  -5 72850.8 599.981   3
  -8   0   5 69550.9 613.786   7
   8   0  -4 769.262 58.7382   3
  -8   0   4 1345.44 86.6151   7
   8   0  -3 219089. 996.324   3
   8   0  -2 20260.5 294.979   3
   8   0  -1 6117.79 143.427   5
   8   0  -1 6300.64 161.231   3
   8   0   0 87284.0 575.594   5
  -8   0   0 82954.9 716.133   6
   8   0   1 38631.5 399.427   5
  -8   0  -1 39216.2 492.615   6
   8   0   2 27437.2 340.882   5
  -8   0  -2 29023.8 416.006   6
   8   0   3 90491.8 635.979   5
  -8   0  -3 88151.2 716.332   4
  -8   0  -3 89741.7 728.817   6
   8   0   4 1337.36 77.0220   5
  -8   0  -4 1617.52 108.712   4
  -8   0  -4 1498.50 99.4734   6
   8   0   5 39891.7 435.942   5
  -8   0  -5 39643.7 491.749   6
   8   0   6 3644.23 128.267   5
  -8   0  -6 3622.76 151.993   4
  -8   0  -6 3636.77 147.912   6
   8   0   7 120348. 720.399   5
  -8   0  -7 120476. 829.361   6
   8   0   8 3487.91 115.586   5
  -8   0  -8 3537.81 127.883   4
  -8   0  -8 3285.69 129.354   6
   8   0   9 82629.3 538.736   5
  -8   0  -9 81979.8 573.323   4
  -8   0  -9 83465.9 623.032   6
  -8   0 -10 5017.72 141.837   6
   8   0  10 5012.04 121.549   5
  -8   0 -10 4947.68 130.100   4
  -8   0 -11 1593.96 74.4750   6
   8   0  11 1682.61 64.7145   5
   8   1 -11 6224.70 132.968   3
   8   1 -10 26742.6 298.427   3
  -8   1   9 2507.72 103.926   7
   8   1  -9 2149.66 92.7529   3
  -8   1   8 6237.60 174.254   7
   8   1  -8 6356.27 164.293   3
  -8   1   7 3200.36 131.231   7
   8   1  -7 3684.26 130.149   3
  -8   1   6 4975.75 169.566   7
   8   1  -6 4875.29 151.887   3
  -8   1   5 4227.36 161.563   7
   8   1  -5 3713.72 136.388   3
  -8   1   4 16759.1 327.508   7
   8   1  -4 16565.6 288.209   3
  -8   1   3 38603.1 508.911   7
   8   1  -3 40351.5 448.723   3
  -8   1   2 19537.1 361.829   7
   8   1  -2 18462.9 291.655   3
  -8   1   1 722.282 70.1301   4
  -8   1   1 736.759 70.5685   7
   8   1  -1 709.991 58.2691   3
   8   1   0 17102.0 276.888   3
  -8   1   0 17480.1 328.799   6
   8   1   1 51266.2 448.574   5
  -8   1  -1 49255.1 556.997   6
  -8   1  -2 87658.4 753.046   4
  -8   1  -2 87002.1 734.667   6
   8   1   3 45680.2 445.291   5
  -8   1  -3 45212.8 511.138   6
  -8   1  -4 22751.1 377.951   4
  -8   1  -4 22263.1 371.758   6
   8   1   5 15114.0 262.045   5
  -8   1  -5 16587.8 316.582   6
   8   1   6 5507.60 155.330   5
  -8   1  -6 5215.39 174.049   4
  -8   1  -6 5532.61 184.038   6
   8   1   7 59635.1 508.706   5
  -8   1  -7 61834.5 587.025   6
   8   1   8 22147.0 290.931   5
  -8   1  -8 23184.4 330.073   4
  -8   1  -8 22505.9 340.077   6
  -8   1  -9 52877.3 460.048   4
  -8   1  -9 52134.4 483.946   6
   8   1  10 81589.4 476.539   5
  -8   1 -10 81748.5 562.040   6
   8   2 -10 3933.66 106.120   3
  -8   2   9 2316.86 95.4373   7
   8   2  -9 2201.55 87.5818   3
  -8   2   8 4318.86 142.328   7
   8   2  -8 4434.90 132.540   3
  -8   2   7 1688.21 93.7504   7
   8   2  -7 1653.50 83.8309   3
  -8   2   6 4998.87 169.275   7
   8   2  -6 5033.57 149.391   3
  -8   2   5 7461.19 214.008   7
   8   2  -5 8221.05 203.707   3
  -8   2   4 23774.3 389.642   7
   8   2  -4 24068.1 353.183   3
   8   2  -3 934.656 68.1486   3
  -8   2   3 965.703 72.9360   4
  -8   2   3 1098.71 83.0386   7
   8   2  -2 38783.4 441.658   3
  -8   2   2 39408.1 468.036   4
   8   2  -1 11494.1 225.362   3
  -8   2   1 11276.0 260.577   6
   8   2   0 50243.5 494.266   3
   8   2   0 52673.2 432.847   5
  -8   2   0 48835.1 514.155   4
  -8   2   0 52569.1 578.848   7
  -8   2   0 49101.0 542.866   6
   8   2   1 122885. 735.782   3
   8   2   1 134433. 709.767   5
  -8   2  -1 133042. 859.103   4
  -8   2  -1 120630. 846.965   6
   8   2   2 79758.3 593.190   3
  -8   2  -2 81833.3 572.574   9
   8   2   3 8077.59 186.856   5
  -8   2  -3 7940.14 179.704   9
  -8   2  -3 7929.50 218.075   4
  -8   2  -3 7490.52 204.248   6
   8   2   4 14413.2 252.751   5
  -8   2  -4 13888.2 279.173   4
   8   2   5 2974.07 114.261   5
  -8   2  -5 2884.01 121.737   4
  -8   2  -5 2691.08 121.008   6
   8   2   6 15327.9 255.548   5
  -8   2  -6 14960.5 276.477   4
   8   2   7 23924.0 296.827   5
  -8   2  -7 23049.7 330.574   4
  -8   2  -7 24019.3 337.582   6
   8   2   8 66994.5 474.756   5
  -8   2  -8 66121.5 512.456   4
  -8   2  -9 12320.6 202.828   4
  -8   2  -9 12437.1 215.033   6
  -8   2 -10 8403.90 162.177   6
  -8   2 -10 8824.54 161.514   4
   8   3  -8 3561.83 103.230   3
  -8   3   8 3590.28 117.823   7
   8   3  -7 20989.6 269.378   3
   8   3  -7 21045.8 249.329   8
  -8   3   7 21313.7 301.836   7
   8   3  -6 34956.9 368.208   3
   8   3  -6 35986.5 342.404   8
  -8   3   6 34875.8 407.401   7
   8   3  -5 21284.3 298.643   3
   8   3  -5 21220.0 272.478   8
  -8   3   5 20882.3 328.169   7
   8   3  -4 25704.2 338.908   3
   8   3  -4 24984.6 305.673   8
  -8   3   3 17385.9 251.661   9
  -8   3   3 17664.7 317.707   7
  -8   3   3 17111.8 284.597   6
   8   3  -2 34805.4 408.947   3
  -8   3   2 35630.0 455.470   7
  -8   3   2 34893.4 412.324   6
  -8   3   1 59118.5 478.060   9
  -8   3   1 57810.0 565.884   7
  -8   3   1 58186.5 535.095   6
   8   3   0 50411.7 472.135   3
  -8   3   0 54824.1 463.584   9
   8   3   1 84566.9 605.651   3
   8   3   1 89788.8 555.048   5
  -8   3  -1 87488.5 587.401   9
  -8   3  -1 82800.1 601.291   4
  -8   3  -1 87162.2 637.161   6
   8   3   2 23264.0 318.002   3
  -8   3  -2 23163.9 303.133   9
  -8   3  -2 23633.6 321.864   4
   8   3   3 698.801 53.7792   3
  -8   3  -3 689.343 52.4855   9
  -8   3  -3 687.462 54.9972   4
  -8   3  -3 695.216 56.4907   6
   8   3   4 10130.4 193.407   5
  -8   3  -4 10395.0 197.495   9
  -8   3  -4 10070.6 210.796   6
   8   3   5 12805.9 213.591   5
  -8   3  -5 12400.9 227.590   4
   8   3   6 30666.8 316.100   5
  -8   3  -6 30968.1 347.031   6
   8   3   7 15867.6 217.466   5
  -8   3  -7 15371.0 230.519   6
   8   3   8 6374.25 127.880   5
  -8   3  -8 6263.41 138.969   4
   8   4  -5 13311.4 198.838   3
  -8   4   5 13833.5 228.630   7
   8   4  -4 5957.33 139.647   3
  -8   4   4 6204.99 153.539   7
   8   4  -3 8970.64 173.201   3
  -8   4   3 9418.98 167.919   9
  -8   4   3 9274.71 191.086   7
   8   4  -2 61122.7 466.806   3
  -8   4   2 61812.7 433.051   9
   8   4  -1 5682.16 141.608   3
  -8   4   1 5864.53 134.061   9
   8   4   0 10326.6 193.086   3
  -8   4   0 9800.02 173.981   9
   8   4   1 24499.9 300.098   3
  -8   4  -1 25473.0 295.027   9
   8   4   2 32003.0 292.705   5
   8   4   2 31338.0 330.632   3
   8   4   3 5757.71 124.323   5
   8   4   3 5892.61 144.357   3
  -8   4  -3 5515.06 128.414   9
   8   4   4 19782.6 230.541   5
   8   4   4 2315.82 73.3759   3
   8   4   5 18484.0 217.172   5
  -9  -3   2 49707.8 491.724   4
  -9  -3   1 3467.74 130.033   4
   9  -3   0 43410.2 354.645   5
  -9  -3   0 16728.4 262.604   4
   9  -3   1 8631.71 159.182   5
   9  -3   2 33997.6 313.197   5
   9  -3   3 2045.27 77.4465   5
   9  -3   4 12039.4 183.873   5
   9  -3   5 351.932 31.2620   5
  -9  -2   1 32006.3 460.474   4
   9  -2   0 19680.9 258.592   5
  -9  -2   0 16622.5 326.392   4
   9  -2   1 75681.0 514.003   5
  -9  -2  -1 63373.8 590.392   4
   9  -2   2 6456.13 152.184   5
  -9  -2  -2 4552.91 147.171   4
   9  -2   3 6641.37 154.695   5
  -9  -2  -3 4682.36 159.933   4
   9  -2   4 1022.28 61.0899   5
  -9  -2  -4 589.169 48.2926   4
   9  -2   5 42573.3 381.703   5
   9  -2   6 22686.2 267.219   5
   9  -2   7 6255.81 133.512   5
   9  -2   8 25939.4 253.656   5
   9  -1  -9 13116.3 180.926   3
   9  -1  -8 124.866 19.9418   3
   9  -1  -7 8073.12 161.240   3
   9  -1  -6 19286.5 258.608   3
   9  -1  -5 39566.8 374.055   3
  -9  -1   3 27302.2 366.527   6
  -9  -1   2 11191.8 237.639   6
  -9  -1   1 14560.4 336.936   4
  -9  -1   1 15112.0 275.100   6
   9  -1   0 59648.6 457.858   5
  -9  -1   0 59770.0 668.639   4
   9  -1   1 6847.40 161.703   5
  -9  -1  -1 6975.70 184.265   6
   9  -1   2 12838.9 221.446   5
  -9  -1  -2 12879.6 259.516   6
   9  -1   3 70693.2 533.953   5
  -9  -1  -3 71985.8 656.614   4
  -9  -1  -3 72106.5 580.578   6
   9  -1   4 5805.01 153.080   5
  -9  -1  -4 5915.03 168.166   6
   9  -1   5 40802.9 400.807   5
  -9  -1  -5 38961.2 411.292   6
   9  -1   6 101876. 607.403   5
  -9  -1  -6 100988. 634.343   6
   9  -1   7 21886.4 266.366   5
  -9  -1  -7 22898.4 290.572   6
   9  -1   8 62318.6 423.970   5
   9  -1   9 40995.0 319.999   5
   9   0  -9 40169.5 339.534   3
  -9   0   8 63.2113 19.5372   4
   9   0  -8 101.364 20.7779   3
   9   0  -7 124.564 19.6682   3
   9   0  -6 10982.1 201.329   3
   9   0  -5 698.897 54.2801   3
   9   0  -4 25823.8 330.627   3
  -9   0   3 7790.54 245.856   4
   9   0  -3 7797.99 179.744   3
  -9   0   2 5434.62 203.170   4
  -9   0   2 5196.61 177.772   6
  -9   0   1 9287.46 267.158   4
  -9   0   1 8790.93 225.655   6
   9   0   0 508.592 42.1864   5
  -9   0   0 405.862 55.1990   4
  -9   0   0 473.842 52.6189   6
   9   0   1 3535.59 112.927   5
  -9   0  -1 2821.04 136.109   4
   9   0   2 3264.52 110.817   5
  -9   0  -2 2889.76 129.329   4
  -9   0  -2 2913.29 128.783   6
   9   0   3 2207.89 90.8775   5
  -9   0  -3 2050.75 115.737   4
  -9   0  -3 2357.44 119.237   6
   9   0   4 18972.8 274.610   5
  -9   0  -4 19018.0 320.170   6
   9   0   5 4576.56 132.385   5
  -9   0  -5 4709.29 160.489   4
  -9   0  -5 4616.63 156.392   6
  -9   0  -6 115.368 23.2809   6
  -9   0  -6 167.933 27.5092   4
   9   0   6 187.542 26.1900   5
   9   0   7 5869.88 138.594   5
  -9   0  -7 5637.29 151.609   4
  -9   0  -7 5968.23 159.618   6
  -9   0  -8 34426.7 352.165   4
  -9   0  -8 35971.5 371.129   6
   9   0   9 36985.2 309.371   5
  -9   0  -9 35168.5 345.739   6
   9   1  -9 14181.6 192.446   3
   9   1  -8 90.7726 18.3739   3
   9   1  -7 7896.43 164.844   3
  -9   1   6 20594.9 302.697   7
   9   1  -6 20162.2 275.860   3
  -9   1   5 39246.5 440.257   7
   9   1  -5 38670.5 391.320   3
  -9   1   4 11175.8 241.078   4
   9   1  -4 13685.3 245.967   3
  -9   1   3 24751.6 377.041   4
   9   1  -3 28950.0 351.144   3
  -9   1   2 9731.42 240.883   4
  -9   1   2 10575.7 250.250   6
   9   1  -1 14901.0 238.025   3
  -9   1   1 14825.9 294.914   4
  -9   1   1 14393.0 286.759   6
  -9   1   0 53976.8 595.465   4
  -9   1   0 54796.4 569.309   6
   9   1   1 7490.06 161.187   5
  -9   1  -1 7781.07 234.741   4
  -9   1  -2 11671.5 253.768   4
  -9   1  -2 11779.6 256.121   6
   9   1   3 76726.9 540.378   5
  -9   1  -3 74220.6 632.185   4
   9   1   4 5724.68 146.166   5
  -9   1  -4 6082.84 186.930   4
  -9   1  -4 5752.88 174.852   6
   9   1   5 39136.1 382.927   5
  -9   1  -5 39335.4 434.596   4
   9   1   6 102710. 599.490   5
  -9   1  -6 102753. 667.584   4
  -9   1  -6 103693. 689.144   6
   9   1   7 23927.2 280.867   5
  -9   1  -7 23218.8 300.281   4
  -9   1  -7 23404.6 312.839   6
   9   1   8 59356.5 414.589   5
  -9   1  -8 60014.8 461.383   4
  -9   1  -8 59028.9 465.041   6
  -9   1  -9 40393.2 340.151   4
  -9   1  -9 38896.5 354.761   6
   9   2  -8 22094.3 238.685   3
  -9   2   8 2141.50 67.4697   7
   9   2  -7 3408.02 103.579   3
  -9   2   7 3428.63 113.900   7
   9   2  -6 23927.4 288.613   3
  -9   2   6 22520.5 309.966   7
   9   2  -5 1576.58 77.2910   3
  -9   2   5 1544.35 85.4290   7
   9   2  -4 9061.10 184.753   3
  -9   2   4 9344.44 217.227   7
  -9   2   3 7398.84 197.551   7
  -9   2   3 7165.52 187.150   6
   9   2  -2 46705.6 445.586   3
  -9   2   2 41811.7 452.255   6
   9   2  -1 41531.8 405.668   3
  -9   2   1 39744.9 452.501   6
   9   2   0 18457.8 269.251   3
  -9   2   0 17562.9 298.020   6
   9   2   1 82511.8 508.135   5
  -9   2  -1 79168.7 634.047   4
   9   2   2 7219.79 155.046   5
  -9   2  -2 7037.04 184.303   4
   9   2   3 6406.66 148.933   5
  -9   2  -3 5828.66 165.170   4
  -9   2  -3 6224.73 173.912   6
   9   2   4 969.363 57.4631   5
  -9   2  -4 946.027 65.0043   4
  -9   2  -4 908.969 63.9942   6
   9   2   5 40606.7 366.532   5
  -9   2  -5 41238.3 430.686   6
  -9   2  -6 22575.1 295.124   4
  -9   2  -6 22157.3 293.205   6
   9   2   7 5342.18 118.750   5
  -9   2  -7 5196.20 130.801   4
  -9   2  -7 5574.37 137.790   6
   9   2   8 27033.9 255.210   5
  -9   2  -8 26079.2 275.300   4
   9   3  -5 56752.9 406.320   3
  -9   3   5 57646.5 457.124   7
   9   3  -4 15459.3 219.330   3
  -9   3   4 15593.9 246.588   7
   9   3  -3 9514.77 176.813   3
  -9   3   3 9087.92 180.944   6
   9   3  -2 79989.2 514.925   3
   9   3  -1 5918.50 141.638   3
  -9   3   1 5167.55 135.443   6
   9   3   0 42342.0 376.815   3
  -9   3   0 38704.6 387.492   6
   9   3   1 8110.05 165.546   3
  -9   3  -1 8204.21 184.902   6
  -9   3  -2 28726.4 322.899   4
  -9   3  -2 31862.2 344.552   6
  -9   3  -3 1707.80 75.0136   4
  -9   3  -3 1848.28 81.6729   6
  -9   3  -4 12592.1 200.092   4
  -9   3  -4 11579.2 196.404   6
   9   3   5 282.533 26.2331   5
  -9   3  -5 300.930 30.2267   4
  -9   3  -5 335.528 33.4481   6
 -10  -2   4 1897.60 91.3030   4
 -10  -2   3 11173.1 223.960   4
 -10  -2   2 6264.87 159.848   4
 -10  -2   1 5062.54 141.009   4
 -10  -2   0 5029.52 138.178   4
 -10  -2  -1 30867.7 364.887   4
  10  -2   2 34460.1 294.635   5
 -10  -2  -2 8392.33 170.620   4
  10  -2   3 11588.6 170.328   5
  10  -2   4 133.360 19.0621   5
 -10  -1   6 4765.81 145.566   4
 -10  -1   5 6754.43 181.265   4
 -10  -1   4 38503.1 446.712   4
 -10  -1   3 583.413 56.3031   4
 -10  -1   2 1069.41 74.1844   4
 -10  -1   1-0.01429 65.4426   6
 -10  -1   1 7596.16 188.809   4
 -10  -1   0 65120.7 537.472   4
 -10  -1   0 31252.7 334.873   6
 -10  -1  -1 11471.8 230.335   4
  10  -1   2 3038.46 93.9155   5
 -10  -1  -2 1824.02 90.2037   4
  10  -1   3 5738.53 126.866   5
 -10  -1  -3 2881.85 107.247   4
  10  -1   4 33643.9 304.332   5
 -10  -1  -4 20176.9 281.960   4
  10  -1   5 1882.40 71.1914   5
 -10  -1  -5 1004.07 56.5464   4
  10  -1   6 18700.7 215.607   5
 -10   0   6 303.121 33.6790   4
 -10   0   6 601.149 47.2742   6
 -10   0   5 76.7767 17.7795   6
 -10   0   5 31.6173 10.1198   4
 -10   0   4 388.849 41.5262   4
 -10   0   4 816.141 58.4868   6
 -10   0   3 4528.35 147.836   4
 -10   0   3 7282.32 174.057   6
 -10   0   2 2185.79 106.691   4
 -10   0   2 3414.82 122.080   6
 -10   0   1 10748.4 227.438   4
 -10   0   0 12336.0 250.983   4
 -10   0   0 16918.9 273.182   6
 -10   0  -1 1095.71 79.8593   4
 -10   0  -1 1354.48 78.3555   6
  10   0   2 1365.64 65.0068   5
 -10   0  -2 1252.18 74.1653   6
  10   0   3 2204.19 80.6975   5
 -10   0  -3 1944.28 88.1822   6
  10   0   4 24528.1 268.431   5
 -10   0  -4 23362.5 308.556   6
  10   0   5 1845.07 70.7019   5
 -10   0  -5 1866.97 82.4869   6
  10   0   6 7040.11 133.622   5
 -10   0  -6 6134.76 142.664   6
 -10   1   6 8599.22 169.245   6
  10   1  -5 12862.1 186.265   3
 -10   1   5 12085.0 205.484   6
  10   1  -4 62623.5 414.865   3
 -10   1   4 60155.9 474.743   6
 -10   1   3 615.707 55.9140   4
 -10   1   3 1036.88 64.1812   6
 -10   1   2 847.038 67.4526   4
 -10   1   2 1724.14 84.5953   6
 -10   1   1 7577.75 184.056   4
 -10   1   0 75402.2 574.119   4
 -10   1   0 95641.6 615.729   6
 -10   1  -1 13687.5 239.062   4
 -10   1  -1 18001.9 275.789   6
  10   1   2 3511.67 97.8547   5
 -10   1  -2 3414.48 121.572   6
 -10   1  -3 4226.67 130.788   4
 -10   1  -3 5223.94 143.506   6
  10   1   4 34152.6 300.075   5
 -10   1  -4 32053.9 352.236   6
  10   1   5 1592.83 63.6087   5
 -10   1  -5 1519.53 72.2772   4
  10   1   6 18358.1 212.881   5
 -10   1  -6 18067.7 241.334   6
  10   2  -4 4201.03 104.501   3
 -10   2   4 4070.72 115.265   6
  10   2  -3 21459.0 241.940   3
 -10   2   3 20492.0 262.209   6
 -10   2   1 4891.43 127.077   4
 -10   2   1 10116.9 182.200   6
 -10   2   0 7694.00 163.778   4
 -10   2   0 11933.2 206.512   6
 -10   2  -1 39338.3 367.606   4
 -10   2  -1 67163.9 510.422   6
 -10   2  -2 23511.8 283.116   4
 -10   2  -2 34755.5 348.127   6
 -10   2  -3 8595.71 167.922   4
 -10   2  -3 11587.8 196.699   6
 -10   2  -4 116.482 18.6148   4
 -10   2  -4 181.650 24.0114   6
   0   0   0    0.00    0.00   0
;
_shelx_hkl_checksum     32478
_iucr_refine_instructions_details
;
TITL  SA-25 in P2(1)
CELL  1.54184   9.1662   5.7246  13.9177   90.000   90.153   90.000
ZERR     2.00   0.0001   0.0001   0.0002    0.000    0.001    0.000
LATT  -1
SYMM  - X, 1/2 + Y, - Z
SFAC  C    H    N    O
UNIT  40 28 4 2
MERG   2
OMIT    -7  -2   3
OMIT     4  -2   7
OMIT    -2   2   3
EQIV $1 -x+1, y+1/2, -z
HTAB N1 N2_$1
FMAP   2   53   53
PLAN    5
SIZE     0.100   0.130   0.280
ACTA
BOND   $H
CONF
L.S.  13
TEMP  -173.00
WGHT    0.064200    0.118600
FVAR      22.86446
O1    4    0.641196    0.875524    0.320531    11.00000    0.03057    0.02582 =
         0.01859   -0.00076   -0.00589    0.00313
N1    3    0.522850    0.983096    0.188369    11.00000    0.03087    0.03221 =
         0.02052   -0.00116   -0.00560    0.00454
N2    3    0.588979    0.523765    0.011415    11.00000    0.02974    0.03755 =
         0.02430   -0.00411   -0.00462    0.00067
C1    1    0.609745    0.819469    0.227200    11.00000    0.02195    0.02726 =
         0.01777    0.00263   -0.00262   -0.00413
C2    1    0.664708    0.625198    0.184619    11.00000    0.02024    0.02932 =
         0.01901    0.00016   -0.00216   -0.00254
C3    1    0.779204    0.469976    0.231422    11.00000    0.02259    0.02054 =
         0.02355   -0.00087   -0.00206   -0.00148
AFIX  13
H3    2    0.746568    0.304268    0.223949    11.00000   -1.20000
AFIX   0
C4    1    0.785072    0.523516    0.337773    11.00000    0.01913    0.02719 =
         0.02129    0.00102   -0.00068   -0.00390
C5    1    0.861226    0.370331    0.400740    11.00000    0.02490    0.02696 =
         0.02718    0.00248    0.00007    0.00032
AFIX  43
H5    2    0.911808    0.239987    0.374847    11.00000   -1.20000
AFIX   0
C6    1    0.863126    0.406844    0.497820    11.00000    0.02760    0.03251 =
         0.02561    0.00740   -0.00438   -0.00097
AFIX  43
H6    2    0.915200    0.302622    0.538474    11.00000   -1.20000
AFIX   0
C7    1    0.787679    0.599692    0.538146    11.00000    0.02201    0.03206 =
         0.02229    0.00290   -0.00130   -0.00502
C8    1    0.784406    0.640760    0.638592    11.00000    0.02585    0.04135 =
         0.02195    0.00582   -0.00305   -0.00576
AFIX  43
H8    2    0.831982    0.534739    0.680815    11.00000   -1.20000
AFIX   0
C9    1    0.713696    0.830923    0.675542    11.00000    0.02747    0.04265 =
         0.02003   -0.00275    0.00018   -0.01063
AFIX  43
H9    2    0.714232    0.857631    0.742910    11.00000   -1.20000
AFIX   0
C10   1    0.640349    0.986755    0.614334    11.00000    0.02964    0.03558 =
         0.02676   -0.00597    0.00236   -0.00444
AFIX  43
H10   2    0.591291    1.118034    0.640697    11.00000   -1.20000
AFIX   0
C11   1    0.638768    0.951441    0.516804    11.00000    0.02798    0.02981 =
         0.02459   -0.00210   -0.00177   -0.00176
AFIX  43
H11   2    0.587357    1.056522    0.476159    11.00000   -1.20000
AFIX   0
C12   1    0.713419    0.759241    0.476859    11.00000    0.02017    0.03013 =
         0.02140    0.00060   -0.00122   -0.00635
C13   1    0.716534    0.712553    0.376424    11.00000    0.02139    0.02511 =
         0.02134    0.00358   -0.00314   -0.00289
C14   1    0.621741    0.572041    0.089007    11.00000    0.02263    0.02631 =
         0.02347    0.00031    0.00007   -0.00102
C15   1    0.926335    0.494293    0.181514    11.00000    0.02272    0.02652 =
         0.01727    0.00291   -0.00255    0.00038
C16   1    0.975364    0.318213    0.121360    11.00000    0.03008    0.02500 =
         0.02306   -0.00160   -0.00323    0.00237
AFIX  43
H16   2    0.919439    0.179513    0.114338    11.00000   -1.20000
AFIX   0
C17   1    1.105733    0.342282    0.071068    11.00000    0.03194    0.03463 =
         0.02377   -0.00197    0.00076    0.00692
AFIX  43
H17   2    1.138260    0.220527    0.029988    11.00000   -1.20000
AFIX   0
C18   1    1.187571    0.543332    0.081024    11.00000    0.02446    0.04289 =
         0.02302    0.00666    0.00020    0.00411
AFIX  43
H18   2    1.276509    0.560205    0.046829    11.00000   -1.20000
AFIX   0
C19   1    1.139580    0.720751    0.141120    11.00000    0.02637    0.03278 =
         0.02865    0.00560   -0.00299   -0.00402
AFIX  43
H19   2    1.195836    0.859078    0.148244    11.00000   -1.20000
AFIX   0
C20   1    1.009671    0.696114    0.190702    11.00000    0.02740    0.02633 =
         0.02437   -0.00245   -0.00009    0.00014
AFIX  43
H20   2    0.977117    0.818495    0.231457    11.00000   -1.20000
AFIX   0
H1A   2    0.474394    1.087645    0.229716    11.00000    0.03353
H1B   2    0.501374    0.970743    0.125017    11.00000    0.03970
HKLF 4
REM   SA-25 in P2(1)
REM R1 =  0.0314 for    2184 Fo > 4sig(Fo)  and  0.0329 for all    2201 data
REM    216 parameters refined using      1 restraints
END
WGHT      0.0642      0.1186
REM Highest difference peak  0.142,  deepest hole -0.150,  1-sigma level  0.034
Q1    1   0.6738  0.7835  0.1794  11.00000  0.05    0.14
Q2    1   0.6018  0.6589  0.2239  11.00000  0.05    0.14
Q3    1   0.7155  0.5572  0.3709  11.00000  0.05    0.14
Q4    1   0.9063  0.4703  0.4537  11.00000  0.05    0.13
Q5    1   0.6401  0.4088  0.0655  11.00000  0.05    0.13
;
