# Supplementary material for: Crystal structure of 2-amino-4-phenyl-4H-benzo[h]chromene-3-carbo­nitrile
Source: Acta Crystallogr E Crystallogr Commun. 2015 Jun 27;71(Pt 7):o516–7. doi: 10.1107/S2056989015011536 (PMC4518988; doi:10.1107/S2056989015011536)
Supplement: Supplementary file 2 [file e-71-0o516-Isup2.hkl]

#
# h,k,l, Fc-squared, Fo-squared, sigma(Fo-squared), status flag
#
data_I
_shelx_title '  SA-25 in P2(1)'
_shelx_refln_list_code          4
_shelx_F_calc_maximum       43.46
_exptl_crystal_F_000       312.00
_reflns_d_resolution_high  0.8392

loop_
 _space_group_symop_operation_xyz
 'x, y, z'
 '-x, y+1/2, -z'

_cell_length_a     9.1662
_cell_length_b     5.7246
_cell_length_c    13.9177
_cell_angle_alpha  90.000
_cell_angle_beta   90.153
_cell_angle_gamma  90.000

_shelx_F_squared_multiplier     1.000

loop_
 _refln_index_h
 _refln_index_k
 _refln_index_l
 _refln_F_squared_calc
 _refln_F_squared_meas
 _refln_F_squared_sigma
 _refln_observed_status
   0  -4   0         54.32         51.18         1.24 o
   8  -4   0         19.94         19.09         0.33 o
   1  -3   0         90.06         88.06         0.89 o
   2  -3   0        233.94        240.74         2.44 o
   3  -3   0        211.78        218.75         2.66 o
   4  -3   0          5.00          4.77         0.45 o
   8  -3   0        109.23         98.03         5.58 o
   9  -3   0         81.98         61.97        25.52 o
   0  -2   0        683.80        644.05         2.26 o
   1  -2   0        859.54        839.28         3.14 o
   2  -2   0        110.64        110.39         4.15 o
   3  -2   0        410.05        388.41         8.58 o
   4  -2   0        403.11        385.55         3.42 o
   5  -2   0        430.42        425.87         4.14 o
   8  -2   0         89.32        100.64         0.88 o
   9  -2   0         33.69         35.62         2.93 o
  10  -2   0         18.96          9.62         0.26 o
   3  -1   0        372.34        352.48         4.86 o
   4  -1   0        358.42        329.66        29.06 o
   5  -1   0        169.99        164.20         2.28 o
   6  -1   0         65.13         64.33         5.14 o
   7  -1   0         75.25         75.61         0.74 o
   8  -1   0         31.79         33.22         0.72 o
   9  -1   0         97.27        114.17         0.72 o
  10  -1   0        203.83         88.75        32.39 o
   1   0   0          0.04          0.09         0.07 o
   3   0   0        128.09        126.12         1.49 o
   4   0   0        334.48        339.27         2.63 o
   5   0   0        202.65        207.97         2.96 o
   6   0   0         43.41         47.46         0.40 o
   7   0   0         66.46         69.03         0.94 o
   8   0   0        144.20        163.81         4.14 o
   9   0   0          1.57          0.91         0.05 o
  10   0   0         34.81         28.30         4.38 o
   3   1   0        373.14        340.26         5.38 o
   4   1   0        358.59        365.33        10.79 o
   5   1   0        170.73        167.96         2.01 o
   6   1   0         64.52         66.60         0.34 o
   7   1   0         75.54         79.65         0.65 o
   8   1   0         31.08         33.02         0.41 o
   9   1   0         98.50        104.07         0.79 o
  10   1   0        203.60        164.54        19.36 o
   3   2   0        408.47        413.14        11.42 o
   4   2   0        404.13        395.45         5.63 o
   5   2   0        430.51        430.02         3.72 o
   6   2   0          4.46          4.96         0.09 o
   7   2   0        610.81        642.51         2.94 o
   8   2   0         89.05         97.26         1.51 o
   9   2   0         33.69         34.56         0.86 o
  10   2   0         19.17         18.72         4.05 o
   1   3   0         90.16         86.14         0.34 o
   2   3   0        235.36        229.93         4.29 o
   3   3   0        211.80        219.79         0.71 o
   4   3   0          4.99          4.90         0.09 o
   5   3   0         60.44         63.58         1.81 o
   6   3   0        237.26        250.47         3.72 o
   7   3   0        123.76        133.93         1.69 o
   8   3   0        109.21        100.90         4.22 o
   9   3   0         82.40         77.77         3.48 o
   0   4   0         54.17         52.36         0.42 o
   1   4   0         16.12         16.96         0.30 o
   2   4   0         19.05         16.35         0.26 o
   3   4   0         10.21         11.99         0.28 o
   4   4   0        100.56         92.98         0.91 o
   5   4   0         47.31         54.16         0.61 o
   6   4   0         65.18         67.36         0.42 o
   7   4   0          1.08          1.98         0.06 o
   8   4   0         20.09         19.21         0.50 o
   1   5   0         31.01         32.04         0.23 o
   2   5   0         31.25         32.78         0.27 o
   3   5   0         15.82         15.10         0.52 o
   4   5   0         16.88         14.72         0.23 o
   5   5   0         73.00         74.30         0.54 o
   6   5   0         13.02         14.34         0.29 o
   7   5   0          0.36          0.40         0.03 o
   0   6   0         73.27         69.12         0.71 o
   1   6   0         17.65         16.72         0.16 o
   2   6   0         27.57         27.30         0.55 o
   3   6   0          8.47          7.65         0.12 o
   4   6   0         26.32         23.34         0.18 o
   5   6   0          4.18          4.71         0.08 o
   0  -6   1         38.26         35.13         0.51 o
  -8  -4   1         11.51         12.16         0.26 o
  -1  -4   1          6.23          7.41         0.48 o
   8  -4   1         44.07         43.14         0.49 o
  -9  -3   1         11.91          6.63         0.25 o
  -8  -3   1        111.70        114.26         0.88 o
  -4  -3   1        114.74        102.78         2.09 o
  -3  -3   1        329.74        299.04         7.14 o
  -2  -3   1        111.05        113.30         4.94 o
  -1  -3   1         92.58         93.77         1.61 o
   0  -3   1         10.56          8.11         4.97 o
   1  -3   1        441.53        450.57        11.47 o
   2  -3   1        171.22        190.79         2.22 o
   3  -3   1        180.01        192.61         2.63 o
   4  -3   1        167.28        179.07         3.05 o
   8  -3   1        158.61        146.37        17.36 o
   9  -3   1         13.50         16.51         0.30 o
 -10  -2   1         19.43          9.68         0.27 o
  -9  -2   1         71.61         61.22         0.88 o
  -8  -2   1         21.63         23.10         0.41 o
  -7  -2   1         52.46         60.11         0.67 o
  -5  -2   1        220.78        222.63         2.99 o
  -4  -2   1       1365.89       1368.65         6.38 o
  -3  -2   1        250.79        229.90         2.30 o
  -2  -2   1        433.85        435.07        19.60 o
  -1  -2   1        657.06        718.70        15.45 o
   0  -2   1        297.69        277.67         1.00 o
   1  -2   1        374.63        331.88         1.76 o
   2  -2   1        155.39        177.66         5.31 o
   3  -2   1          0.14          0.15         0.05 o
   4  -2   1        101.07        114.62         1.91 o
   5  -2   1         10.37         11.27         0.69 o
   7  -2   1         64.57         62.49         0.74 o
   8  -2   1        233.08        236.84         2.28 o
   9  -2   1        142.27        135.62        11.77 o
  10  -2   1        120.66         59.04         0.70 o
 -10  -1   1         18.21         11.96         7.27 o
  -9  -1   1         28.04         28.49         0.53 o
  -8  -1   1          1.19          1.26         0.07 o
  -7  -1   1         65.89         63.15         0.67 o
  -6  -1   1         55.96         66.96         1.60 o
  -5  -1   1         12.63         14.73         1.03 o
  -4  -1   1        534.01        506.01         4.00 o
   3  -1   1        302.19        315.16        10.44 o
   4  -1   1        429.03        457.89         3.46 o
   5  -1   1        338.60        343.62         3.33 o
   6  -1   1        336.59        348.90         6.86 o
   7  -1   1         54.60         59.95         1.11 o
   8  -1   1         91.41         89.88         1.02 o
   9  -1   1         12.36         13.21         0.23 o
  10  -1   1         31.83         21.94         0.44 o
 -10   0   1         31.13         20.56         0.44 o
  -9   0   1         15.96         17.22         0.47 o
  -8   0   1         13.77         11.86         0.20 o
  -7   0   1         10.05         10.50         0.25 o
  -6   0   1        176.78        183.14         0.74 o
  -5   0   1         12.12         11.00         0.14 o
  -4   0   1         94.70         97.51         1.35 o
  -3   0   1        532.80        487.84        12.71 o
   3   0   1        154.31        177.97        10.49 o
   4   0   1         26.29         26.97         0.76 o
   5   0   1        117.72        115.70         1.15 o
   6   0   1         56.95         55.47         1.35 o
   7   0   1          1.04          0.82         0.06 o
   8   0   1         77.91         74.34         0.59 o
   9   0   1          5.62          6.28         0.68 o
  10   0   1          2.73          2.37         0.25 o
 -10   1   1         18.19         14.50         0.35 o
  -9   1   1         28.19         28.18         0.30 o
  -8   1   1          1.16          1.38         0.07 o
  -7   1   1         65.34         66.20         1.69 o
  -6   1   1         55.90         56.76         1.39 o
  -5   1   1         12.70         15.64         0.24 o
  -4   1   1        534.21        520.63         8.39 o
   3   1   1        304.81        296.17         5.62 o
   4   1   1        427.94        415.81        14.57 o
   5   1   1        339.70        333.61         1.67 o
   6   1   1        336.28        358.61         1.24 o
   7   1   1         55.59         60.65         0.56 o
   8   1   1         90.88         96.59         1.92 o
   9   1   1         12.28         14.51         0.28 o
  10   1   1         32.06         30.28         4.13 o
 -10   2   1         19.42         14.37         5.00 o
  -9   2   1         72.23         77.96         1.71 o
  -8   2   1         21.77         21.81         0.33 o
  -7   2   1         52.62         54.70         0.65 o
  -6   2   1        425.99        434.59         3.61 o
  -5   2   1        220.04        219.52         4.54 o
  -4   2   1       1366.34       1314.00         1.97 o
  -3   2   1        250.19        216.93         0.75 o
   1   2   1        373.91        313.14         1.81 o
   2   2   1        154.16        156.83         1.07 o
   3   2   1          0.14          0.16         0.03 o
   4   2   1        101.88        121.36         3.75 o
   5   2   1          9.84         11.25         0.27 o
   6   2   1         94.29         96.19         0.56 o
   7   2   1         65.04         69.42         0.83 o
   8   2   1        234.28        245.35         6.62 o
   9   2   1        141.58        155.39         3.20 o
  10   2   1        120.50        100.25        26.61 o
  -9   3   1         11.80         10.62         0.72 o
  -8   3   1        112.79        111.82         0.71 o
  -7   3   1        777.86        746.02        17.39 o
  -6   3   1        228.14        226.62         2.44 o
  -5   3   1        133.17        126.09         0.52 o
  -4   3   1        113.91        108.39         0.85 o
  -3   3   1        330.36        301.50         3.59 o
  -2   3   1        111.39        114.33         0.50 o
  -1   3   1         93.34         92.04         0.74 o
   0   3   1         10.25         10.56         0.16 o
   1   3   1        441.20        419.84         0.87 o
   2   3   1        170.49        169.87         1.55 o
   3   3   1        180.61        175.83         0.99 o
   4   3   1        167.41        168.98         0.43 o
   5   3   1        350.26        331.06         8.63 o
   6   3   1        348.18        350.58         1.00 o
   7   3   1         65.90         74.01         1.23 o
   8   3   1        158.99        165.55         2.01 o
   9   3   1         13.27         15.59         0.24 o
  -8   4   1         11.58         11.06         0.19 o
  -7   4   1          1.11          1.26         0.05 o
  -6   4   1         55.19         57.16         0.46 o
  -5   4   1        160.36        151.30         1.53 o
  -4   4   1         49.01         46.89         0.32 o
  -3   4   1         21.89         21.04         0.21 o
  -2   4   1         55.70         61.55         0.94 o
  -1   4   1          6.21          7.06         0.26 o
   0   4   1        184.84        180.86         3.75 o
   1   4   1         32.41         33.62         0.57 o
   2   4   1        141.58        154.85         2.86 o
   3   4   1        563.22        544.72         4.99 o
   4   4   1        135.83        139.21         2.24 o
   5   4   1        446.05        447.10         1.36 o
   6   4   1         48.41         47.26         0.36 o
   7   4   1          5.98          5.35         0.10 o
   8   4   1         44.38         47.83         0.93 o
  -7   5   1         14.28         16.93         0.23 o
  -6   5   1         11.42         12.47         0.21 o
  -5   5   1         12.40         12.63         0.18 o
  -4   5   1         10.82         10.63         0.18 o
  -3   5   1         42.93         40.53         0.68 o
  -2   5   1         26.76         28.32         0.29 o
  -1   5   1        130.42        140.77         0.79 o
   0   5   1        123.13        129.79         1.58 o
   1   5   1        141.43        146.14         1.23 o
   2   5   1         67.66         70.64         1.83 o
   3   5   1         68.27         70.90         1.00 o
   4   5   1         79.15         87.27         0.64 o
   5   5   1         49.48         47.30         0.55 o
   6   5   1         14.78         14.62         0.16 o
   7   5   1         22.61         25.79         0.42 o
  -5   6   1         50.86         60.03         1.01 o
  -4   6   1         19.59         21.43         0.21 o
  -3   6   1         14.37         14.49         0.14 o
  -2   6   1          4.31          4.13         0.07 o
  -1   6   1          9.70          9.25         0.13 o
   0   6   1         38.47         38.42         0.67 o
   1   6   1         19.18         20.39         0.27 o
   2   6   1         29.30         30.94         0.23 o
   3   6   1          5.90          7.55         0.17 o
   4   6   1          3.73          4.04         0.16 o
   5   6   1          9.00          9.95         0.19 o
   0  -6   2        101.98        104.41         0.88 o
  -2  -5   2          8.32          8.43         0.27 o
   7  -5   2         25.77         28.38         0.39 o
  -3  -4   2         26.35         26.37         0.43 o
  -1  -4   2         70.75         69.95         1.55 o
   8  -4   2         63.01         60.70         0.59 o
  -9  -3   2        145.21         95.08         0.94 o
  -4  -3   2         23.41         24.07         1.07 o
  -3  -3   2          6.41          7.84         0.20 o
  -2  -3   2        246.21        253.54         8.79 o
  -1  -3   2        266.41        290.42        10.18 o
   0  -3   2        413.25        442.25         2.63 o
   1  -3   2        259.08        260.67         1.28 o
   2  -3   2         25.05         24.13         0.80 o
   3  -3   2         60.16         70.00         1.60 o
   4  -3   2         58.08         58.74         1.72 o
   8  -3   2         40.25         43.27         0.57 o
   9  -3   2         65.85         65.03         0.60 o
 -10  -2   2         22.94         11.98         0.31 o
  -7  -2   2         74.66         72.60         0.72 o
  -6  -2   2        210.03        210.70         1.18 o
  -5  -2   2        949.13        912.14        20.18 o
  -4  -2   2        644.51        645.38         3.58 o
  -3  -2   2         35.78         36.28         0.92 o
  -2  -2   2        155.68        145.35         4.80 o
  -1  -2   2       1522.41       1562.07         5.29 o
   0  -2   2        105.80         92.84         0.80 o
   1  -2   2         34.68         27.97         0.36 o
   2  -2   2        118.51        130.31         9.52 o
   3  -2   2        908.22        920.30       487.76 o
   4  -2   2         70.18         69.44         1.52 o
   5  -2   2        127.54        154.44         2.66 o
   7  -2   2        120.94        118.12         1.04 o
   8  -2   2        141.96        152.42         0.89 o
   9  -2   2         14.04         10.78         1.82 o
  10  -2   2         67.91         44.94        24.93 o
 -10  -1   2          3.96          2.05         0.14 o
  -9  -1   2         21.27         21.41         0.45 o
  -7  -1   2         63.40         63.03         1.13 o
  -6  -1   2         93.84         97.76         0.64 o
  -5  -1   2        300.30        314.86         1.36 o
  -4  -1   2        294.80        247.64       136.15 o
  -3  -1   2       1189.12       1083.43         4.31 o
  -2  -1   2        262.21        216.48         8.38 o
  -1  -1   2        300.97        275.11         1.19 o
   0  -1   2        616.03        629.40         2.42 o
   1  -1   2        594.92        583.43         2.38 o
   2  -1   2        526.43        562.04        26.61 o
   3  -1   2         96.41        101.47         0.99 o
   4  -1   2         33.76         37.99         1.01 o
   5  -1   2        135.33        148.40         6.63 o
   6  -1   2         92.79         91.96         0.76 o
   7  -1   2          7.65          7.98         0.21 o
   8  -1   2        164.39        166.83         0.87 o
   9  -1   2         23.54         24.59         0.32 o
  10  -1   2          6.00          4.90         1.16 o
 -10   0   2          6.73          5.46         1.18 o
  -9   0   2         10.15         10.14         0.26 o
  -8   0   2         37.80         38.76         0.56 o
  -7   0   2         56.36         69.70         5.28 o
  -6   0   2        434.25        453.87         8.96 o
  -5   0   2        173.02        172.83         0.70 o
  -4   0   2        859.39        900.90         4.19 o
  -3   0   2        492.94        495.27        28.36 o
  -1   0   2         70.87         56.51         3.75 o
   0   0   2          7.98          7.53         1.00 o
   1   0   2          4.24          2.82         0.11 o
   3   0   2         11.88         10.18         0.42 o
   4   0   2        237.08        232.40         2.24 o
   5   0   2        162.65        159.70        19.94 o
   6   0   2        105.65        123.88         2.26 o
   7   0   2        171.64        164.05         0.87 o
   8   0   2         50.76         53.74         1.52 o
   9   0   2          7.40          5.85         0.23 o
  10   0   2          2.23          2.52         0.11 o
 -10   1   2          3.87          2.57         0.84 o
  -9   1   2         21.52         19.42         0.81 o
  -8   1   2         35.79         36.15         1.03 o
  -7   1   2         63.85         68.30         2.69 o
  -6   1   2         93.33         97.24         2.97 o
  -5   1   2        300.42        307.13         1.25 o
  -4   1   2        296.23        291.76         5.78 o
  -3   1   2       1186.81       1140.30         3.39 o
  -2   1   2        263.26        245.40         0.77 o
   1   1   2        592.10        564.45         2.33 o
   2   1   2        524.62        517.79        39.21 o
   3   1   2         96.02         79.73         1.13 o
   4   1   2         33.87         36.53         0.75 o
   5   1   2        136.29        141.96         2.22 o
   6   1   2         92.75         92.47         0.93 o
   7   1   2          7.73          7.57         0.15 o
   8   1   2        163.59        167.04         1.01 o
   9   1   2         23.52         22.43         0.34 o
  10   1   2          5.99          6.65         0.15 o
  -9   2   2         81.89         84.99         4.68 o
  -8   2   2         73.42         74.75         0.61 o
  -7   2   2         75.13         79.33         0.66 o
  -6   2   2        210.52        224.72         1.04 o
  -5   2   2        947.47        954.94        12.22 o
  -4   2   2        640.98        680.55         1.15 o
  -3   2   2         35.86         34.76         0.74 o
   0   2   2        105.24         92.56         0.69 o
   1   2   2         34.68         28.46         0.92 o
   2   2   2        118.64        125.76         1.17 o
   3   2   2        906.34        885.23        12.98 o
   4   2   2         69.83         66.01         1.34 o
   5   2   2        128.05        133.04         0.85 o
   6   2   2         27.12         24.69         0.31 o
   7   2   2        120.62        128.11         1.05 o
   8   2   2        142.36        154.64         1.98 o
   9   2   2         13.85         13.67         0.23 o
  10   2   2         67.61         55.61        10.75 o
  -9   3   2        144.76        153.01         0.98 o
  -8   3   2         68.77         67.10         0.47 o
  -7   3   2        136.59        134.62         1.94 o
  -6   3   2        463.26        458.63         1.62 o
  -5   3   2         38.88         38.83         0.25 o
  -4   3   2         23.51         24.32         0.28 o
  -3   3   2          6.36          7.67         0.14 o
  -2   3   2        246.70        249.48         2.07 o
  -1   3   2        266.15        281.03         2.22 o
   0   3   2        410.89        413.48         0.98 o
   1   3   2        258.43        257.46         0.85 o
   2   3   2         25.12         25.16         0.21 o
   3   3   2         59.88         59.89         1.88 o
   4   3   2         58.83         62.18         1.63 o
   5   3   2        100.55         99.70         0.47 o
   6   3   2         82.00         84.02         0.94 o
   7   3   2         59.15         61.11         0.77 o
   8   3   2         39.63         44.66         0.35 o
   9   3   2         66.15         57.91         3.00 o
  -8   4   2        126.35        117.63         0.66 o
  -7   4   2         33.34         27.72         0.30 o
  -6   4   2          7.26          7.23         0.13 o
  -5   4   2         23.84         25.98         0.24 o
  -4   4   2         58.74         58.52         0.95 o
  -3   4   2         26.26         28.11         0.22 o
  -2   4   2         48.04         44.35         0.47 o
  -1   4   2         70.35         64.96         0.62 o
   0   4   2         18.68         14.95         0.32 o
   1   4   2        290.40        297.05         1.12 o
   2   4   2         34.09         28.55         0.31 o
   3   4   2        786.59        769.81         2.35 o
   4   4   2        139.13        135.20         0.66 o
   5   4   2         27.91         30.19         0.27 o
   6   4   2          3.72          4.27         0.10 o
   7   4   2          2.76          2.40         0.07 o
   8   4   2         62.79         60.66         0.64 o
  -7   5   2         63.19         78.58         0.47 o
  -6   5   2         35.37         34.09         1.16 o
  -5   5   2          2.09          1.78         0.07 o
  -4   5   2         13.49         13.13         0.19 o
  -3   5   2          4.37          5.44         0.15 o
  -2   5   2          8.39          8.02         0.12 o
  -1   5   2        128.50        127.67         1.86 o
   0   5   2         25.46         26.51         0.23 o
   1   5   2        470.35        479.39         6.41 o
   2   5   2        535.98        544.77         2.33 o
   3   5   2         41.73         41.33         0.74 o
   4   5   2         72.47         74.33         1.16 o
   5   5   2         19.55         21.74         0.39 o
   6   5   2          5.94          4.27         0.09 o
   7   5   2         25.89         26.61         0.41 o
  -5   6   2         17.35         18.22         0.48 o
  -4   6   2         26.01         27.35         0.29 o
  -3   6   2         26.08         27.66         0.31 o
  -2   6   2         17.34         19.63         0.23 o
  -1   6   2        130.86        136.37         1.17 o
   0   6   2        101.73        107.13         0.62 o
   1   6   2        183.02        190.73         1.16 o
   2   6   2          9.56         10.04         0.19 o
   3   6   2         17.34         16.72         0.32 o
   4   6   2          1.63          1.55         0.06 o
   5   6   2          6.35          6.14         0.12 o
  -1  -6   3        148.99        151.52         0.99 o
   0  -6   3        114.58        113.23         0.93 o
  -3  -5   3          2.54          3.53         0.16 o
  -2  -5   3         22.22         22.75         0.47 o
   7  -5   3          3.69          3.27         0.13 o
  -4  -4   3         25.09         22.81         0.41 o
  -3  -4   3         19.85         22.56         0.43 o
  -2  -4   3         27.87         30.60         0.50 o
   8  -4   3          9.43         10.24         0.24 o
  -5  -3   3         81.17         81.75         0.76 o
  -4  -3   3          3.05          2.72         0.13 o
  -3  -3   3         19.16         17.96         1.28 o
  -2  -3   3        359.63        369.21        19.44 o
  -1  -3   3          5.62          6.16         0.30 o
   0  -3   3         32.94         40.48         0.71 o
   1  -3   3        339.64        269.78       163.34 o
   2  -3   3        202.53        207.38         4.27 o
   3  -3   3          2.21          1.54         0.25 o
   4  -3   3         53.43         51.57         1.57 o
   8  -3   3          1.67          1.34         0.10 o
   9  -3   3          3.32          3.91         0.15 o
 -10  -2   3         42.37         21.37         0.43 o
  -6  -2   3         90.88         88.77         0.78 o
  -5  -2   3        408.48        402.69        31.24 o
  -4  -2   3          0.48          1.38         0.08 o
  -3  -2   3        761.72        721.60         1.73 o
  -2  -2   3        400.77        348.12         5.09 o
  -1  -2   3        464.77        427.77         2.30 o
   0  -2   3         24.72         26.81         1.33 o
   1  -2   3         96.99         85.76        19.32 o
   2  -2   3        167.98        177.46         1.79 o
   3  -2   3        397.88        479.63         3.50 o
   4  -2   3        149.98        171.63         2.42 o
   5  -2   3         93.26         96.81         2.07 o
   6  -2   3         21.63         24.98         0.55 o
   7  -2   3         41.54         41.65         1.72 o
   8  -2   3         14.39         14.27         0.40 o
   9  -2   3         12.24         11.21         1.87 o
  10  -2   3         24.29         22.17         0.33 o
 -10  -1   3          2.26          1.12         0.11 o
  -9  -1   3         49.83         52.22         0.70 o
  -8  -1   3         71.32         74.53         0.78 o
  -7  -1   3         11.51         12.47         0.31 o
  -6  -1   3         40.88         54.30         9.97 o
  -5  -1   3        174.91        170.26         0.75 o
  -4  -1   3       1888.33       1817.42         6.58 o
  -3  -1   3         17.84         20.50         0.62 o
  -2  -1   3         13.35         12.65         0.43 o
  -1  -1   3        462.29        398.47         8.88 o
   2  -1   3       1423.58       1552.17         5.14 o
   3  -1   3         39.96         45.03         0.94 o
   4  -1   3         51.82         61.64         1.27 o
   5  -1   3        111.69        112.48         1.99 o
   6  -1   3         52.83         52.61         1.11 o
   7  -1   3         31.88         29.66         0.37 o
   8  -1   3         88.68         90.31         0.69 o
   9  -1   3        136.15        136.80         0.85 o
  10  -1   3         10.81          8.72         2.73 o
 -10   0   3         13.16         11.49         2.63 o
  -9   0   3         16.59         14.91         0.28 o
  -8   0   3        391.43        419.08         1.91 o
  -7   0   3          4.69          4.72         0.36 o
  -6   0   3          2.86          3.08         0.11 o
  -5   0   3         11.14         11.27         0.18 o
  -4   0   3        374.36        337.81         9.52 o
  -3   0   3         11.21          7.89         0.35 o
  -2   0   3        605.39        520.05         8.17 o
  -1   0   3         16.06         14.00         0.20 o
   2   0   3       1605.65       1837.84         5.51 o
   3   0   3         17.99         16.70         0.53 o
   4   0   3         87.57         92.56         0.61 o
   5   0   3        204.28        204.60         3.72 o
   6   0   3        678.55        732.76         1.73 o
   7   0   3          0.00          0.01         0.03 o
   8   0   3        162.77        171.30         1.14 o
   9   0   3          3.88          4.23         0.14 o
  10   0   3          3.69          4.01         0.25 o
 -10   1   3          2.28          1.63         0.40 o
  -9   1   3         50.28         51.96         4.02 o
  -8   1   3         71.69         75.76         1.67 o
  -7   1   3         11.45         12.15         1.40 o
  -6   1   3         40.78         50.27         0.44 o
  -5   1   3        174.73        173.71         0.86 o
  -4   1   3       1888.75       1883.71        50.04 o
  -3   1   3         17.70         17.67         1.14 o
  -2   1   3         13.36         13.44         0.20 o
  -1   1   3        464.24        426.64         1.61 o
   2   1   3       1421.21       1445.52         5.02 o
   3   1   3         40.26         41.05         0.83 o
   4   1   3         52.33         60.29         0.50 o
   5   1   3        113.23        127.11         2.99 o
   6   1   3         53.20         55.90         2.36 o
   7   1   3         31.65         29.77         0.29 o
   8   1   3         88.88         87.00         0.64 o
   9   1   3        135.27        144.78         2.40 o
  10   1   3         10.93          9.05         0.95 o
 -10   2   3         42.32         40.22         0.92 o
  -9   2   3         12.19         13.92         0.26 o
  -8   2   3          1.98          1.90         0.09 o
  -7   2   3        331.89        361.72         3.31 o
  -6   2   3         91.66         92.86         0.46 o
  -5   2   3        408.75        396.62         1.18 o
  -4   2   3          0.42          1.42         0.04 o
  -3   2   3        760.36        756.24         3.03 o
   0   2   3         25.20         25.49         0.42 o
   1   2   3         97.61         89.92        11.75 o
   2   2   3        168.07        167.20         1.57 o
   3   2   3        399.85        434.25        10.90 o
   4   2   3        150.15        159.89         2.61 o
   5   2   3         94.01         91.27         1.46 o
   6   2   3         21.76         19.15         0.27 o
   7   2   3         41.33         45.26         1.10 o
   8   2   3         14.66         15.07         0.19 o
   9   2   3         12.27         11.82         0.28 o
  10   2   3         23.97         19.28         2.86 o
  -9   3   3         18.58         17.81         0.41 o
  -8   3   3         33.30         33.23         0.31 o
  -7   3   3         48.29         50.26         0.73 o
  -6   3   3         29.45         29.95         0.35 o
  -5   3   3         81.00         80.89         0.72 o
  -4   3   3          2.99          2.27         0.05 o
  -3   3   3         19.12         15.26         0.41 o
  -2   3   3        357.48        366.76         2.07 o
  -1   3   3          5.83          6.23         0.07 o
   0   3   3         32.73         39.88         0.95 o
   1   3   3        339.01        319.90         3.22 o
   2   3   3        202.80        210.11         3.83 o
   3   3   3          2.07          2.09         0.12 o
   4   3   3         53.67         55.91         0.38 o
   5   3   3         92.98         93.92         0.53 o
   6   3   3         25.47         20.95         0.40 o
   7   3   3         49.41         52.41         0.39 o
   8   3   3          1.64          1.33         0.05 o
   9   3   3          3.21          3.39         0.13 o
  -8   4   3         20.39         17.65         0.22 o
  -7   4   3          5.84          6.88         0.21 o
  -6   4   3          0.34          0.40         0.05 o
  -5   4   3         11.36         10.33         0.16 o
  -4   4   3         24.94         24.83         0.28 o
  -3   4   3         20.11         21.01         0.30 o
  -2   4   3         28.08         32.35         0.34 o
  -1   4   3          1.15          1.76         0.04 o
   0   4   3        136.92        125.55         0.82 o
   1   4   3          0.91          0.50         0.02 o
   2   4   3         54.46         54.08         0.33 o
   3   4   3         22.83         22.82         0.43 o
   4   4   3          8.81         10.55         0.15 o
   5   4   3        100.48        111.58         1.20 o
   6   4   3         21.38         20.16         0.62 o
   7   4   3          7.00          7.01         0.18 o
   8   4   3          9.28         10.93         0.19 o
  -7   5   3          0.84          1.16         0.06 o
  -6   5   3          1.90          2.07         0.09 o
  -5   5   3         15.32         15.59         0.21 o
  -4   5   3         61.25         54.25         0.76 o
  -3   5   3          2.54          3.64         0.07 o
  -2   5   3         22.40         21.63         0.18 o
  -1   5   3         51.89         48.21         1.01 o
   0   5   3        228.41        230.98         1.23 o
   1   5   3        154.13        159.51         0.83 o
   2   5   3         77.16         80.22         0.53 o
   3   5   3         16.13         18.10         0.16 o
   4   5   3         28.97         27.32         0.25 o
   5   5   3         41.06         42.03         0.34 o
   6   5   3          4.51          3.38         0.14 o
   7   5   3          3.71          2.96         0.07 o
  -4   6   3          3.89          3.24         0.10 o
  -3   6   3         26.41         25.53         0.29 o
  -2   6   3        137.47        142.37         1.79 o
  -1   6   3        149.05        150.72         2.12 o
   0   6   3        114.04        116.35         0.52 o
   1   6   3         29.16         30.01         0.65 o
   2   6   3         56.57         55.87         0.45 o
   3   6   3         35.43         35.63         0.27 o
   4   6   3         13.69         13.98         0.14 o
  -1  -6   4         12.60         11.58         0.28 o
   0  -6   4         62.77         60.38         0.67 o
  -3  -5   4          4.17          3.23         0.16 o
  -2  -5   4         37.44         35.67         0.56 o
  -1  -5   4         83.15         86.73         0.93 o
  -5  -4   4         83.53         86.75         0.80 o
  -4  -4   4         15.73         15.02         0.35 o
  -3  -4   4          5.39          4.79         0.20 o
  -2  -4   4         12.04          9.47         0.33 o
   7  -4   4          8.05          9.30         0.26 o
   8  -4   4         42.07         40.25         0.48 o
  -6  -3   4        284.25        299.53         1.48 o
  -5  -3   4        257.27        250.32         1.37 o
  -4  -3   4         16.26         14.93         0.33 o
  -3  -3   4          5.99          6.22         0.70 o
  -2  -3   4        150.91        162.32         0.97 o
  -1  -3   4         27.91         27.36         0.76 o
   0  -3   4        582.37        586.11         3.65 o
   1  -3   4        397.30        405.10         2.98 o
   2  -3   4         75.80         78.13         1.40 o
   3  -3   4         34.42         33.13         1.12 o
   7  -3   4         12.38         13.26         0.35 o
   8  -3   4         18.88         19.18         0.39 o
   9  -3   4         21.95         23.03         0.35 o
 -10  -2   4          6.26          3.63         0.17 o
  -7  -2   4        272.92        276.49         1.47 o
  -6  -2   4         85.80         89.79         0.82 o
  -5  -2   4        142.41        135.27         0.97 o
  -4  -2   4         72.67         73.25         1.65 o
  -3  -2   4          2.60          5.60         0.20 o
  -2  -2   4        287.74        284.40         5.02 o
  -1  -2   4          3.07          2.88         0.17 o
   0  -2   4        305.81        310.27         1.62 o
   1  -2   4        262.97        304.34         2.11 o
   2  -2   4        910.11       1028.36         4.47 o
   3  -2   4        131.64        142.05         1.82 o
   4  -2   4          6.34          8.09         0.52 o
   5  -2   4         55.21         58.62         0.73 o
   6  -2   4         15.35         16.38         0.41 o
   7  -2   4         14.52         12.46         0.25 o
   8  -2   4         26.01         23.47         1.65 o
   9  -2   4          1.76          1.56         0.41 o
  10  -2   4          0.23          0.26         0.04 o
 -10  -1   4        114.58         73.65         0.85 o
  -8  -1   4         29.74         32.91         0.53 o
  -7  -1   4         59.63         60.93         0.71 o
  -6  -1   4         31.37         37.37         0.53 o
  -5  -1   4         48.22         51.02         2.47 o
  -4  -1   4         97.59         94.46         2.69 o
  -3  -1   4        383.29        335.02         2.54 o
  -2  -1   4          0.36          0.23         0.06 o
  -1  -1   4        117.13         98.18         1.76 o
   0  -1   4        436.63        437.43         8.20 o
   1  -1   4        581.65        586.19         9.38 o
   2  -1   4         93.81         85.91         1.19 o
   3  -1   4       1184.23       1183.10         5.01 o
   4  -1   4        498.35        592.97        12.20 o
   5  -1   4        177.34        212.20         0.94 o
   6  -1   4          1.86          1.98         0.08 o
   7  -1   4        126.28        127.17         2.05 o
   8  -1   4         40.12         42.60         0.61 o
   9  -1   4          9.90         11.20         0.22 o
  10  -1   4         63.58         53.76        12.88 o
 -10   0   4          2.42          1.16         0.41 o
  -9   0   4         49.23         49.40         0.63 o
  -8   0   4          0.08          1.96         0.55 o
  -7   0   4         34.18         37.76         0.43 o
  -6   0   4        813.94        846.05         7.57 o
  -5   0   4        170.44        165.60         3.11 o
  -4   0   4         31.27         35.70         0.38 o
  -3   0   4          0.29          0.05         0.04 o
  -2   0   4        563.72        509.91         9.94 o
  -1   0   4         35.32         31.90         2.38 o
   0   0   4        223.68        212.51         5.87 o
   2   0   4        257.36        248.96         2.04 o
   3   0   4          6.49          6.83         0.37 o
   4   0   4         89.15         89.37         1.51 o
   5   0   4         23.43         23.72         0.41 o
   6   0   4        120.43        130.50         0.75 o
   7   0   4          4.53          4.43         0.13 o
   8   0   4          2.69          2.79         0.14 o
   9   0   4         34.19         36.33         0.40 o
  10   0   4         44.95         45.98         1.11 o
 -10   1   4        114.71        117.79         2.36 o
  -9   1   4         24.86         23.97         2.40 o
  -8   1   4         29.81         31.85         0.41 o
  -7   1   4         59.49         61.44         1.22 o
  -6   1   4         31.54         35.97         0.57 o
  -5   1   4         47.84         54.54         0.33 o
  -4   1   4         97.57         95.49         0.34 o
  -3   1   4        383.64        355.98         1.13 o
  -2   1   4          0.38          0.26         0.05 o
  -1   1   4        116.19         97.97         5.47 o
   0   1   4        436.57        436.36        18.13 o
   1   1   4        582.26        610.87         4.64 o
   2   1   4         92.64         78.02         5.15 o
   3   1   4       1190.57        726.07       286.48 o
   4   1   4        499.24        542.02         5.93 o
   5   1   4        176.89        220.43         1.54 o
   6   1   4          1.95          2.03         0.07 o
   7   1   4        125.59        128.01         0.79 o
   8   1   4         40.55         43.05         0.51 o
   9   1   4          9.91         11.16         0.20 o
  10   1   4         63.66         63.70         2.01 o
 -10   2   4          6.21          7.93         0.15 o
  -9   2   4         17.73         17.56         0.27 o
  -8   2   4         41.64         45.79         0.50 o
  -7   2   4        273.66        291.92         5.37 o
  -6   2   4         85.71         87.91         0.51 o
  -5   2   4        142.24        132.82         0.58 o
  -4   2   4         72.53         76.54         0.61 o
  -3   2   4          2.49          5.29         0.07 o
  -2   2   4        289.65        302.18         3.07 o
   0   2   4        304.60        291.66         2.67 o
   1   2   4        263.97        292.52        23.41 o
   2   2   4        912.27        965.88        14.04 o
   3   2   4        131.68        148.09         2.47 o
   4   2   4          6.56          8.14         0.25 o
   5   2   4         55.76         58.39         0.99 o
   6   2   4         15.32         15.58         0.67 o
   7   2   4         14.54         13.25         0.18 o
   8   2   4         25.83         27.13         0.50 o
   9   2   4          1.87          1.81         0.07 o
  10   2   4          0.21          0.28         0.06 o
  -9   3   4         30.30         29.69         0.31 o
  -8   3   4         48.22         48.42         0.69 o
  -7   3   4          1.06          0.79         0.04 o
  -6   3   4        283.85        291.57         1.16 o
  -5   3   4        257.14        252.61         0.80 o
  -4   3   4         16.54         18.01         0.23 o
  -3   3   4          6.27          7.82         0.11 o
  -2   3   4        150.58        154.34         1.45 o
  -1   3   4         28.36         27.34         0.30 o
   0   3   4        585.02        586.98         8.78 o
   1   3   4        395.95        398.28         8.79 o
   2   3   4         76.14         81.65         1.18 o
   3   3   4         34.63         34.39         0.39 o
   4   3   4         51.15         51.53         0.43 o
   5   3   4         51.54         52.85         0.74 o
   6   3   4         44.61         46.21         0.78 o
   7   3   4         12.54         13.90         0.18 o
   8   3   4         18.97         19.52         0.22 o
   9   3   4         21.85         23.14         0.97 o
  -8   4   4         10.01         11.61         0.24 o
  -7   4   4         19.03         19.12         0.21 o
  -6   4   4         63.32         57.71         0.37 o
  -5   4   4         83.74         85.00         0.67 o
  -4   4   4         15.76         14.70         0.36 o
  -3   4   4          5.49          4.11         0.08 o
  -2   4   4         12.11         12.16         0.12 o
  -1   4   4         15.60         14.22         0.25 o
   0   4   4         12.86         13.01         0.14 o
   1   4   4         89.39         84.72         1.12 o
   2   4   4         10.24         10.46         0.22 o
   3   4   4          3.33          3.29         0.08 o
   4   4   4         27.80         27.21         0.31 o
   5   4   4          5.92          5.86         0.09 o
   6   4   4         36.84         34.11         0.27 o
   7   4   4          8.00          9.51         0.20 o
   8   4   4         41.47         19.93        16.71 o
  -6   5   4         19.11         21.77         0.36 o
  -5   5   4         51.86         45.91         0.53 o
  -4   5   4         28.96         27.81         0.34 o
  -3   5   4          4.25          3.55         0.08 o
  -2   5   4         37.32         34.56         0.47 o
  -1   5   4         83.69         81.87         1.55 o
   0   5   4         59.35         55.03         1.19 o
   1   5   4         52.40         53.89         0.83 o
   2   5   4          5.83          5.47         0.09 o
   3   5   4         10.17         10.80         0.19 o
   4   5   4          2.52          2.72         0.07 o
   5   5   4         19.30         20.01         0.30 o
   6   5   4          4.29          3.37         0.07 o
  -4   6   4          3.51          4.18         0.30 o
  -3   6   4         13.93         15.15         0.46 o
  -2   6   4        142.43        142.67         1.41 o
  -1   6   4         12.66         12.45         0.28 o
   0   6   4         62.66         59.01         1.18 o
   1   6   4         82.30         84.52         0.51 o
   2   6   4          0.84          0.80         0.04 o
   3   6   4         19.93         19.47         0.20 o
   4   6   4         19.17         20.72         0.29 o
  -2  -6   5         21.16         28.06         0.39 o
  -1  -6   5         71.42         75.64         0.68 o
   0  -6   5         80.22         78.82         0.73 o
   1  -6   5          6.35          4.66         0.20 o
  -4  -5   5         51.43         51.94         0.59 o
  -3  -5   5         76.37         70.27         0.73 o
  -2  -5   5         60.97         55.17         0.69 o
  -1  -5   5          0.45          0.32         0.06 o
  -5  -4   5         26.00         24.83         0.44 o
  -4  -4   5        233.52        234.51         1.41 o
  -3  -4   5         42.44         46.58         0.63 o
  -2  -4   5        264.64        246.57         1.52 o
   7  -4   5         33.03         28.84         0.44 o
   8  -4   5         32.56         35.39         0.42 o
  -7  -3   5        146.08        138.36         1.00 o
  -6  -3   5        193.86        192.47         1.23 o
  -5  -3   5         91.39         90.46         0.85 o
  -4  -3   5         14.57         14.31         0.34 o
  -3  -3   5        120.68        111.87         0.95 o
  -2  -3   5         97.19         97.05         1.26 o
  -1  -3   5        178.93        178.44         1.76 o
   0  -3   5        130.16        142.92         1.98 o
   1  -3   5         75.34         76.84         1.45 o
   7  -3   5         86.11         82.70         0.86 o
   8  -3   5         21.20         21.53         0.39 o
   9  -3   5          0.28          0.67         0.06 o
  -8  -2   5         13.90         14.13         0.32 o
  -7  -2   5         18.55         20.85         0.41 o
  -6  -2   5         52.23         52.16         0.64 o
  -5  -2   5        100.50        103.84         0.88 o
  -4  -2   5          5.70          4.82         0.24 o
  -3  -2   5         45.12         38.51         2.11 o
  -2  -2   5        196.71        173.62         2.32 o
  -1  -2   5         31.43         34.45         0.50 o
   0  -2   5        322.63        369.74         2.14 o
   1  -2   5        278.48        301.83         2.20 o
   2  -2   5         19.04         24.59         0.74 o
   3  -2   5        890.61        967.58         5.11 o
   4  -2   5         50.73         52.64         1.39 o
   6  -2   5         74.41         40.52        36.81 o
   7  -2   5          9.64          7.53         0.28 o
   8  -2   5          5.15          4.80         1.02 o
   9  -2   5         79.17         81.44         0.73 o
 -10  -1   5         24.58         12.92         0.35 o
  -9  -1   5         79.09         75.68         0.72 o
  -8  -1   5          7.63          8.88         0.27 o
  -7  -1   5         23.39         21.28         0.43 o
  -6  -1   5         10.24         12.06         0.31 o
  -5  -1   5         30.57         27.46         0.68 o
  -4  -1   5         15.16         15.80         0.28 o
  -3  -1   5        106.16        102.70         0.67 o
  -2  -1   5         29.39         28.45         1.55 o
  -1  -1   5        155.34        142.64         4.30 o
   0  -1   5         74.25         75.49         1.02 o
   1  -1   5        687.80        811.40         3.67 o
   2  -1   5          0.91          1.44         0.17 o
   3  -1   5         85.38         75.80         3.81 o
   4  -1   5        245.93        273.42         1.00 o
   5  -1   5         23.69         24.24         0.30 o
   6  -1   5         30.07         32.15         0.55 o
   7  -1   5          4.98          4.44         0.13 o
   8  -1   5         31.08         31.02         0.87 o
   9  -1   5         71.43         76.37         1.76 o
  10  -1   5          3.57          2.83         0.84 o
 -10   0   5          0.63          0.10         0.04 o
  -9   0   5          1.83          1.34         0.10 o
  -8   0   5        128.76        136.34         3.16 o
  -7   0   5         50.49         57.16         1.05 o
  -6   0   5          0.17          0.21         0.03 o
  -5   0   5          0.14          0.04         0.01 o
  -4   0   5        315.85        342.36         6.09 o
  -3   0   5          6.01          7.23         0.13 o
  -2   0   5        840.21        766.27         3.40 o
  -1   0   5         62.16         56.53         6.38 o
   0   0   5         12.10         14.83         0.38 o
   1   0   5        166.70        162.90         1.57 o
   2   0   5        133.44        129.72         1.59 o
   3   0   5         29.85         28.32         1.75 o
   4   0   5          0.14          0.09         0.01 o
   5   0   5          2.87          4.05         0.10 o
   6   0   5         63.57         76.21         3.45 o
   7   0   5         35.68         34.41         1.30 o
   8   0   5         74.08         76.10         0.62 o
   9   0   5          8.62          8.85         0.16 o
  10   0   5          3.47          3.55         0.10 o
 -10   1   5         24.58         23.96         0.74 o
  -9   1   5         78.80         74.46         0.56 o
  -8   1   5          7.52          7.54         0.49 o
  -7   1   5         23.16         23.13         0.43 o
  -6   1   5         10.18         11.51         0.18 o
  -5   1   5         30.31         27.89         0.37 o
  -4   1   5         15.00         15.69         0.17 o
  -3   1   5        106.52        109.58         1.54 o
  -2   1   5         29.21         24.11         4.84 o
  -1   1   5        155.78        141.90         7.29 o
   0   1   5         73.82         74.41         0.78 o
   1   1   5        688.85        698.75         3.48 o
   2   1   5          1.04          2.09         0.21 o
   3   1   5         85.20         80.98         1.07 o
   4   1   5        245.74        255.99         3.34 o
   5   1   5         24.24         23.65         0.39 o
   6   1   5         30.49         29.67         0.46 o
   7   1   5          5.00          4.72         0.13 o
   8   1   5         31.31         30.12         1.41 o
   9   1   5         71.03         75.03         0.55 o
  10   1   5          3.55          2.99         0.09 o
  -9   2   5          2.08          2.99         0.11 o
  -8   2   5         14.12         15.07         0.73 o
  -7   2   5         18.73         21.01         0.32 o
  -6   2   5         51.99         52.02         0.50 o
  -5   2   5        101.44        102.00         0.46 o
  -4   2   5          5.67          5.02         0.10 o
  -3   2   5         45.32         40.33         0.31 o
  -2   2   5        196.19        186.85         1.49 o
  -1   2   5         31.54         37.80         0.26 o
   0   2   5        323.49        320.34         1.15 o
   1   2   5        278.90        267.05         2.24 o
   2   2   5         19.43         21.56         0.42 o
   3   2   5        888.64        919.37         9.19 o
   4   2   5         51.28         51.84         1.01 o
   5   2   5        156.67        166.36         1.24 o
   6   2   5         74.90         82.24         1.48 o
   7   2   5          9.43          9.07         0.21 o
   8   2   5          5.13          5.47         0.14 o
   9   2   5         78.85         78.19         0.60 o
  -9   3   5        107.84        109.32         0.85 o
  -8   3   5         36.93         40.46         0.33 o
  -7   3   5        145.83        147.21         0.90 o
  -6   3   5        195.13        194.53         0.80 o
  -5   3   5         90.93         96.29         2.43 o
  -4   3   5         14.49         13.89         0.29 o
  -3   3   5        121.53        121.39         1.34 o
  -2   3   5         97.20         92.29         0.40 o
  -1   3   5        178.66        177.24         1.45 o
   0   3   5        130.62        144.60         2.18 o
   1   3   5         75.35         72.98         0.70 o
   2   3   5          9.13          9.46         0.17 o
   3   3   5          4.29          3.44         0.07 o
   4   3   5         69.36         68.16         0.63 o
   5   3   5         61.72         64.94         0.53 o
   6   3   5         92.42         86.94         0.41 o
   7   3   5         85.88         82.96         0.51 o
   8   3   5         21.11         24.14         0.39 o
   9   3   5          0.30          0.58         0.03 o
  -8   4   5         25.37         25.90         0.50 o
  -7   4   5         13.61         13.92         0.21 o
  -6   4   5          6.95          6.08         0.12 o
  -5   4   5         25.90         24.60         0.31 o
  -4   4   5        234.53        237.85         2.27 o
  -3   4   5         42.41         40.80         0.27 o
  -2   4   5        265.79        252.21         1.98 o
  -1   4   5         67.82         67.44         1.21 o
   0   4   5        225.57        225.36         0.75 o
   1   4   5         60.95         55.81         0.40 o
   2   4   5        133.26        133.58         0.85 o
   3   4   5         21.88         21.96         0.27 o
   4   4   5         33.64         33.03         0.28 o
   5   4   5         31.55         33.24         0.47 o
   6   4   5         49.32         48.23         0.87 o
   7   4   5         33.34         29.48         0.26 o
   8   4   5         32.76         35.36         0.42 o
  -6   5   5         44.22         43.78         1.27 o
  -5   5   5         38.56         35.04         0.38 o
  -4   5   5         51.45         48.44         0.73 o
  -3   5   5         76.71         71.91         0.42 o
  -2   5   5         61.69         56.29         0.34 o
  -1   5   5          0.48          0.29         0.02 o
   0   5   5         59.54         58.19         0.68 o
   1   5   5         18.75         18.57         0.24 o
   2   5   5         28.82         29.16         0.26 o
   3   5   5         10.78         11.74         0.16 o
   4   5   5         14.49         14.50         0.25 o
   5   5   5         10.74         12.40         0.36 o
   6   5   5         48.41         52.67         0.68 o
  -4   6   5          3.56          3.50         0.11 o
  -3   6   5         12.99         10.48         0.23 o
  -2   6   5         21.37         25.96         0.64 o
  -1   6   5         71.47         66.66         0.45 o
   0   6   5         80.69         82.54         0.50 o
   1   6   5          6.40          5.95         0.13 o
   2   6   5         22.12         21.02         0.59 o
   3   6   5         49.77         51.04         0.96 o
   4   6   5         55.18         56.93         2.94 o
  -2  -6   6         20.13         21.61         0.34 o
  -1  -6   6          5.43          5.21         0.17 o
   0  -6   6          0.93          0.76         0.07 o
   1  -6   6          4.24          4.02         0.17 o
   2  -6   6         11.73         13.33         0.30 o
   3  -6   6          3.25          2.29         0.12 o
  -4  -5   6         33.98         36.41         0.48 o
  -3  -5   6        104.98        102.88         0.88 o
  -2  -5   6         26.79         26.30         0.47 o
  -1  -5   6          9.66         10.61         0.33 o
   0  -5   6          1.04          0.79         0.09 o
   6  -5   6         91.61         99.76         0.72 o
  -6  -4   6         84.59         82.34         0.73 o
  -5  -4   6         41.39         39.75         0.55 o
  -4  -4   6        138.71        127.24         1.04 o
  -3  -4   6         82.72         87.83         0.90 o
  -2  -4   6         36.46         37.97         0.62 o
  -1  -4   6          2.93          3.18         0.19 o
   7  -4   6          6.48          5.79         0.19 o
  -7  -3   6         10.20         10.32         0.27 o
  -6  -3   6         49.13         47.44         0.62 o
  -5  -3   6        100.64         90.90         0.89 o
  -4  -3   6         26.52         24.94         0.46 o
  -3  -3   6         25.80         21.64         0.43 o
  -2  -3   6         22.37         20.60        11.10 o
  -1  -3   6        130.67        138.80         4.97 o
   0  -3   6         14.80         16.07         0.52 o
   1  -3   6        114.65        110.01         1.93 o
   7  -3   6         34.89         34.18         0.53 o
   8  -3   6         57.18         64.30         0.66 o
  -8  -2   6          8.67          9.16         0.26 o
  -7  -2   6         71.23         72.39         0.77 o
  -6  -2   6         94.94         96.26         0.90 o
  -5  -2   6        131.69        122.49         1.00 o
  -4  -2   6         12.67         11.15         0.29 o
  -3  -2   6         40.55         38.68         2.62 o
  -2  -2   6         70.17         72.47         0.84 o
  -1  -2   6         95.79         92.48         1.93 o
   0  -2   6         34.36         31.59         0.69 o
   1  -2   6        172.75        182.72         1.88 o
   2  -2   6        292.93        290.26         2.72 o
   3  -2   6         47.22         57.97         1.40 o
   4  -2   6        159.13        188.71         2.90 o
   6  -2   6         19.31         22.98         0.47 o
   7  -2   6         28.98         28.27         0.52 o
   8  -2   6         31.39         29.61         0.49 o
   9  -2   6         45.98         43.40         0.51 o
 -10  -1   6         16.98          9.12         0.28 o
  -9  -1   6         35.48         36.89         0.49 o
  -8  -1   6          9.82         10.31         0.30 o
  -7  -1   6         55.70         60.42         0.74 o
  -6  -1   6          7.54          5.63         0.22 o
  -5  -1   6         88.55         83.51         0.81 o
  -4  -1   6        331.88        333.45        12.74 o
  -3  -1   6         37.91         36.99         2.16 o
  -2  -1   6         59.09         54.24         0.39 o
  -1  -1   6        277.58        273.80        13.52 o
   0  -1   6        333.62        345.81        10.48 o
   1  -1   6        217.35        242.54         2.12 o
   2  -1   6       1237.74       1317.92        38.69 o
   3  -1   6        869.73        932.89        23.64 o
   4  -1   6         41.46         42.84         0.32 o
   5  -1   6         40.58         48.52         0.47 o
   6  -1   6         22.78         20.91         0.31 o
   7  -1   6         21.26         20.63         0.26 o
   8  -1   6         10.10         10.70         0.19 o
   9  -1   6        190.12        194.06         0.85 o
  10  -1   6         33.88         35.77         0.41 o
 -10   0   6          1.07          0.87         0.29 o
  -9   0   6         22.54         21.01         0.39 o
  -8   0   6          0.36          1.09         0.07 o
  -7   0   6          7.79          6.30         0.27 o
  -6   0   6         81.16         89.88         0.59 o
  -5   0   6         38.51         43.27         0.33 o
  -4   0   6        133.90        137.76         0.67 o
  -3   0   6        134.91        125.01         0.76 o
  -2   0   6         30.86         31.55         0.55 o
  -1   0   6        683.21        656.51         3.44 o
   0   0   6       1211.28       1228.63         4.81 o
   1   0   6         28.61         31.94         0.82 o
   2   0   6          1.47          1.56         0.06 o
   3   0   6         87.82         94.67         0.52 o
   4   0   6         33.33         33.48         0.65 o
   5   0   6         17.69         20.77         0.28 o
   6   0   6          4.37          4.55         0.12 o
   7   0   6          3.83          3.83         0.19 o
   8   0   6          7.01          6.95         0.16 o
   9   0   6          0.19          0.31         0.04 o
  10   0   6         12.40         12.72         0.87 o
 -10   1   6         17.07         16.45         0.32 o
  -9   1   6         35.87         38.95         0.41 o
  -8   1   6          9.52          9.41         0.22 o
  -7   1   6         55.44         58.14         0.43 o
  -6   1   6          7.46          6.18         0.14 o
  -5   1   6         89.78         85.73         0.43 o
  -4   1   6        330.79        324.45         0.77 o
  -3   1   6         38.19         37.75         0.37 o
  -2   1   6         59.69         55.08         0.29 o
  -1   1   6        275.69        249.80         1.04 o
   0   1   6        333.90        361.46         2.73 o
   1   1   6        216.38        225.99         2.47 o
   2   1   6       1239.50        502.34       502.13 o
   3   1   6        872.03        862.94         1.57 o
   4   1   6         41.32         41.75         0.60 o
   5   1   6         40.45         41.96         0.34 o
   6   1   6         22.42         22.59         0.53 o
   7   1   6         21.24         20.69         0.49 o
   8   1   6          9.97         10.38         0.19 o
   9   1   6        190.91        197.05         0.72 o
  10   1   6         33.74         34.88         0.31 o
  -9   2   6         44.94         44.56         1.35 o
  -8   2   6          8.78          9.60         0.21 o
  -7   2   6         71.98         71.37         1.06 o
  -6   2   6         94.04         97.88         0.90 o
  -5   2   6        131.76        124.75         0.95 o
  -4   2   6         12.79         11.43         0.19 o
  -3   2   6         40.33         35.82         0.39 o
  -2   2   6         69.81         75.02         0.57 o
  -1   2   6         95.06         93.08         0.59 o
   0   2   6         35.04         32.23         0.34 o
   1   2   6        172.97        172.33         2.67 o
   2   2   6        293.50        289.43         3.53 o
   3   2   6         47.01         52.20         0.28 o
   4   2   6        159.67        163.93         2.03 o
   5   2   6         78.23         77.54         0.53 o
   6   2   6         19.39         23.50         0.33 o
   7   2   6         29.12         28.66         0.43 o
   8   2   6         30.98         29.00         0.36 o
   9   2   6         45.98         42.78         0.40 o
  -8   3   6         66.21         67.60         0.67 o
  -7   3   6         10.21         10.37         0.15 o
  -6   3   6         49.35         48.50         0.35 o
  -5   3   6        101.31         94.49         0.50 o
  -4   3   6         26.47         25.33         0.22 o
  -3   3   6         25.55         26.21         0.36 o
  -2   3   6         22.86         21.58         0.16 o
  -1   3   6        130.78        133.16         0.44 o
   0   3   6         14.91         15.52         0.26 o
   1   3   6        114.69        106.71         1.23 o
   2   3   6          7.35          8.92         0.25 o
   3   3   6         14.87         14.65         0.23 o
   4   3   6         11.90         12.17         0.30 o
   5   3   6         77.87         80.27         0.76 o
   6   3   6         74.39         76.83         1.69 o
   7   3   6         34.67         33.24         0.76 o
   8   3   6         57.18         58.92         0.45 o
  -7   4   6         33.49         33.34         0.24 o
  -6   4   6         84.97         80.69         0.62 o
  -5   4   6         41.54         38.97         0.32 o
  -4   4   6        139.71        126.05         0.72 o
  -3   4   6         82.87         91.08         0.75 o
  -2   4   6         35.92         34.94         0.51 o
  -1   4   6          2.96          3.23         0.07 o
   0   4   6        109.37        111.90         1.20 o
   1   4   6         41.56         40.89         0.48 o
   2   4   6        146.32        142.13         0.82 o
   3   4   6          6.17          6.11         0.10 o
   4   4   6         22.40         23.04         0.21 o
   5   4   6          8.41          7.16         0.14 o
   6   4   6         30.87         31.88         0.30 o
   7   4   6          6.40          5.96         0.10 o
  -6   5   6         14.49         15.79         0.74 o
  -5   5   6         21.82         22.16         0.33 o
  -4   5   6         33.94         33.95         0.26 o
  -3   5   6        104.76         97.29         0.70 o
  -2   5   6         26.90         26.03         0.21 o
  -1   5   6          9.89         10.31         0.13 o
   0   5   6          1.12          0.79         0.11 o
   1   5   6          8.31          7.19         0.24 o
   2   5   6          7.45          7.25         0.16 o
   3   5   6         10.08         10.40         0.15 o
   4   5   6         14.15         13.96         0.16 o
   5   5   6         21.38         18.34         0.25 o
   6   5   6         92.43         96.16         1.15 o
  -3   6   6          4.32          2.15         2.38 o
  -2   6   6         20.24         17.74         1.63 o
  -1   6   6          5.35          6.07         0.42 o
   0   6   6          0.88          0.69         0.08 o
   1   6   6          4.07          3.87         0.14 o
   2   6   6         11.78         11.94         0.31 o
   3   6   6          3.13          2.58         0.14 o
  -1  -6   7         25.44         22.70         0.35 o
   0  -6   7          8.18          8.17         0.22 o
   1  -6   7          4.48          4.46         0.16 o
   2  -6   7          1.61          1.66         0.10 o
  -4  -5   7         14.94         17.75         0.33 o
  -3  -5   7         47.12         46.83         0.59 o
  -2  -5   7         19.72         20.88         0.43 o
  -1  -5   7         19.49         20.58         0.43 o
   0  -5   7         20.67         18.16         0.43 o
   1  -5   7         19.48         21.15         0.47 o
   5  -5   7         57.89         61.52         0.58 o
  -6  -4   7          5.38          4.88         0.17 o
  -5  -4   7         26.78         29.98         0.48 o
  -4  -4   7         58.24         63.38         0.74 o
  -3  -4   7         62.88         60.04         0.73 o
  -2  -4   7          7.03          5.86         0.23 o
  -1  -4   7          8.28          8.13         0.30 o
   6  -4   7         16.76         17.32         0.35 o
   7  -4   7         10.15          9.88         0.23 o
  -7  -3   7          6.35          6.28         0.21 o
  -6  -3   7         59.29         55.75         0.67 o
  -5  -3   7         18.41         18.94         0.41 o
  -4  -3   7         83.38         86.88         0.88 o
  -3  -3   7          9.50          9.88         0.29 o
  -2  -3   7         42.81         39.26         0.58 o
  -1  -3   7         89.78         81.16         0.84 o
   6  -3   7         63.12         62.89         0.75 o
   7  -3   7         12.17         10.03         0.28 o
   8  -3   7         30.84         29.72         0.42 o
  -8  -2   7          2.62          3.08         0.15 o
  -7  -2   7         22.71         19.43         0.40 o
  -6  -2   7         63.21         62.96         0.75 o
  -5  -2   7        124.94        124.88         1.04 o
  -4  -2   7        115.59        112.73         0.96 o
  -3  -2   7          9.07          7.48         0.72 o
  -2  -2   7         11.91         11.02         0.25 o
  -1  -2   7        155.65        151.04         2.24 o
   0  -2   7         60.94         63.79         0.61 o
   1  -2   7          8.01          6.97         0.39 o
   2  -2   7         85.53         84.81         6.79 o
   3  -2   7        399.18        436.37        19.84 o
   5  -2   7         42.23         41.02         0.60 o
   6  -2   7        108.51        105.04         0.99 o
   7  -2   7        136.75        131.47         1.09 o
   8  -2   7         48.12         48.98         0.61 o
   9  -2   7         12.22         11.97         0.26 o
  -9  -1   7         15.95         15.44         0.31 o
  -8  -1   7          5.33          6.19         0.23 o
  -7  -1   7         32.52         34.76         0.57 o
  -6  -1   7        138.41        129.11         1.09 o
  -5  -1   7         38.39         39.06         0.56 o
  -4  -1   7         16.97         15.53         1.04 o
  -3  -1   7        400.12        413.19        18.34 o
  -2  -1   7        105.97         96.39         1.34 o
  -1  -1   7        147.25        146.43         2.66 o
   0  -1   7        247.89        249.09         0.98 o
   1  -1   7        630.57        690.13        16.19 o
   2  -1   7        200.91        191.09         5.84 o
   3  -1   7        143.71        140.38         0.83 o
   4  -1   7         11.48         13.04         0.30 o
   5  -1   7          8.53         10.79         0.18 o
   6  -1   7         91.18        103.27         2.53 o
   7  -1   7         18.10         18.71         0.31 o
   8  -1   7        117.34        116.63         0.71 o
   9  -1   7         43.81         42.77         0.97 o
  -9   0   7          0.62          0.24         0.04 o
  -8   0   7         54.61         51.00         0.68 o
  -7   0   7         23.44         17.38         1.02 o
  -6   0   7          0.05          0.23         0.03 o
  -5   0   7          1.23          1.13         0.05 o
  -4   0   7         12.35         12.79         0.17 o
  -3   0   7         88.71         81.06         0.59 o
  -2   0   7        958.59        925.52         2.21 o
  -1   0   7          5.05          4.59         0.15 o
   1   0   7          9.17         14.26         0.22 o
   2   0   7          3.88          5.39         0.22 o
   3   0   7         70.23         76.88         0.48 o
   4   0   7          0.12          0.41         0.03 o
   5   0   7         56.01         54.67         0.49 o
   6   0   7          0.14          0.17         0.03 o
   7   0   7        224.57        231.90         2.98 o
   8   0   7        217.72        230.31         1.04 o
   9   0   7         10.45         11.15         0.17 o
  -9   1   7         15.89         15.10         0.32 o
  -8   1   7          5.40          6.62         0.46 o
  -7   1   7         33.05         33.87         0.33 o
  -6   1   7        138.08        132.05         0.85 o
  -5   1   7         38.71         36.47         0.25 o
  -4   1   7         17.10         15.66         0.17 o
  -3   1   7        398.79        403.78         0.94 o
  -2   1   7        105.48         97.45         1.08 o
  -1   1   7        146.79        146.84         1.88 o
   0   1   7        247.48        253.70         1.39 o
   1   1   7        632.85        640.80         1.82 o
   2   1   7        201.05        197.24         2.07 o
   3   1   7        143.19        138.90         0.62 o
   4   1   7         11.73         12.48         0.23 o
   5   1   7          8.66          9.88         0.17 o
   6   1   7         90.97         93.02         0.63 o
   7   1   7         17.81         18.61         0.33 o
   8   1   7        117.50        115.91         2.10 o
   9   1   7         43.85         45.03         0.38 o
  -9   2   7          7.49          6.54         0.15 o
  -8   2   7          2.50          3.19         0.12 o
  -7   2   7         22.68         22.15         0.31 o
  -6   2   7         63.72         66.48         0.52 o
  -5   2   7        124.05        121.30         0.77 o
  -4   2   7        115.60        113.07         0.61 o
  -3   2   7          9.02          8.68         0.19 o
  -2   2   7         12.19         11.00         0.13 o
  -1   2   7        156.35        151.39         1.16 o
   0   2   7         61.16         63.00         0.77 o
   1   2   7          8.25          6.77         0.10 o
   2   2   7         84.59         82.71         0.69 o
   3   2   7        400.61        423.95         1.23 o
   4   2   7        118.27        127.74         1.23 o
   5   2   7         41.55         38.44         1.94 o
   6   2   7        108.30        105.82         0.76 o
   7   2   7        136.97        129.33         0.66 o
   8   2   7         48.03         45.31         0.54 o
   9   2   7         11.89         10.27         0.18 o
  -8   3   7         41.19         40.36         0.30 o
  -7   3   7          6.55          6.69         0.12 o
  -6   3   7         59.54         56.53         0.43 o
  -5   3   7         18.16         19.19         0.24 o
  -4   3   7         83.52         85.32         0.83 o
  -3   3   7          9.46         10.28         0.18 o
  -2   3   7         42.58         42.93         0.36 o
  -1   3   7         90.26         84.44         0.33 o
   0   3   7          5.07          4.86         0.09 o
   1   3   7        141.02        136.56         0.51 o
   2   3   7         85.41         80.60         1.15 o
   3   3   7          3.09          4.50         0.07 o
   4   3   7          2.37          1.34         0.05 o
   5   3   7         28.52         25.19         0.34 o
   6   3   7         63.21         63.73         0.90 o
   7   3   7         12.00          9.49         0.14 o
   8   3   7         30.83         29.91         0.47 o
  -7   4   7         13.05         15.85         0.18 o
  -6   4   7          5.52          4.84         0.10 o
  -5   4   7         26.84         29.45         0.23 o
  -4   4   7         58.54         54.18         0.35 o
  -3   4   7         63.06         57.19         0.38 o
  -2   4   7          7.06          6.30         0.11 o
  -1   4   7          8.29          8.73         0.12 o
   0   4   7          1.31          1.82         0.05 o
   1   4   7         21.30         20.33         0.17 o
   2   4   7         86.42         83.72         0.56 o
   3   4   7          0.23          0.30         0.02 o
   4   4   7        127.87        123.75         0.67 o
   5   4   7         32.47         37.55         0.40 o
   6   4   7         16.60         17.89         0.20 o
   7   4   7         10.26         10.73         0.37 o
  -5   5   7         11.76         11.54         0.16 o
  -4   5   7         14.77         17.19         0.24 o
  -3   5   7         47.22         45.87         0.35 o
  -2   5   7         19.60         20.67         0.23 o
  -1   5   7         19.38         19.48         0.22 o
   0   5   7         20.68         20.73         0.35 o
   1   5   7         19.62         20.16         0.22 o
   2   5   7         57.24         57.73         0.38 o
   3   5   7         58.37         61.53         0.62 o
   4   5   7        113.87        123.56         2.06 o
   5   5   7         57.96         59.85         1.28 o
   0   6   7          8.22          7.10         0.20 o
   1   6   7          4.45          4.08         0.14 o
   2   6   7          1.65          1.52         0.09 o
  -4  -5   8         31.24         32.61         0.43 o
  -3  -5   8          7.03          6.17         0.20 o
  -2  -5   8          3.51          3.50         0.16 o
  -1  -5   8         33.92         30.22         0.50 o
   0  -5   8          2.35          2.82         0.15 o
   1  -5   8         54.55         54.44         0.70 o
   2  -5   8        115.88        121.00         1.02 o
   3  -5   8         74.95         83.39         0.83 o
   4  -5   8        142.18        104.91        25.42 o
   5  -5   8         84.61         50.64         0.52 o
  -6  -4   8         38.14         39.67         0.48 o
  -5  -4   8         11.80         12.54         0.30 o
  -4  -4   8        120.43        117.12         0.98 o
  -3  -4   8         84.82         76.21         0.84 o
  -2  -4   8         17.85         19.67         0.43 o
  -1  -4   8          2.42          3.24         0.17 o
   0  -4   8         61.31         69.93         0.84 o
   5  -4   8         42.51         41.00         0.54 o
   6  -4   8         14.27         13.55         0.29 o
   7  -4   8         18.42         16.39         0.28 o
  -7  -3   8         49.48         49.51         0.57 o
  -6  -3   8         17.34         19.87         0.40 o
  -5  -3   8         61.72         58.24         0.72 o
  -4  -3   8        109.21        119.82         1.05 o
  -3  -3   8         30.61         27.50         0.51 o
  -2  -3   8         23.78         20.21         0.43 o
  -1  -3   8        133.78        128.12         1.10 o
   0  -3   8         96.77         97.56         0.92 o
   5  -3   8         65.40         58.06         0.70 o
   6  -3   8         33.91         30.26         0.50 o
   7  -3   8         13.78         12.72         0.29 o
   8  -3   8         10.48         11.49         0.24 o
  -8  -2   8          8.58          8.07         0.23 o
  -7  -2   8         13.33         14.45         0.34 o
  -6  -2   8        225.91        229.90         1.44 o
  -5  -2   8        196.22        192.57         1.32 o
  -4  -2   8         74.17         72.57         0.79 o
  -3  -2   8          9.59          9.14         0.27 o
  -2  -2   8          0.65          0.86         0.42 o
  -1  -2   8        140.54        134.57         1.24 o
   0  -2   8         38.35         42.25         0.38 o
   1  -2   8         14.60         14.72         0.35 o
   2  -2   8         40.76         39.80         0.55 o
   3  -2   8        213.75        214.34         1.38 o
   4  -2   8         78.10         80.48         2.59 o
   5  -2   8         29.38         29.60         0.51 o
   6  -2   8         20.40         17.78         0.40 o
   7  -2   8          3.05          3.97         0.18 o
   8  -2   8        131.14        128.48         0.92 o
   9  -2   8         49.06         49.62         0.49 o
  -9  -1   8          0.43          0.24         0.04 o
  -8  -1   8         13.45         12.04         0.31 o
  -7  -1   8         27.06         30.10         0.52 o
  -6  -1   8         49.57         57.53         0.74 o
  -5  -1   8         41.67         39.39         0.59 o
  -4  -1   8        204.49        206.00         1.28 o
  -3  -1   8        238.61        239.73         1.19 o
  -2  -1   8        184.87        179.07         1.11 o
  -1  -1   8         25.12         22.94         0.56 o
   0  -1   8          4.27          3.26         0.09 o
   1  -1   8        251.81        252.73         1.20 o
   2  -1   8         12.69         13.63         0.39 o
   3  -1   8         10.51         12.98         0.24 o
   4  -1   8        109.33        113.44         1.93 o
   5  -1   8        147.64        145.68         4.21 o
   6  -1   8         25.89         28.57         0.30 o
   7  -1   8          8.78          9.55         0.17 o
   8  -1   8         39.30         42.53         0.41 o
   9  -1   8        113.21        119.21         0.81 o
  -9   0   8          0.42          0.16         0.04 o
  -8   0   8         33.03         43.92         0.61 o
  -7   0   8         20.68         19.38         0.42 o
  -6   0   8          0.66          1.36         0.06 o
  -5   0   8         36.00         38.91         0.69 o
  -4   0   8          1.60          1.68         0.07 o
  -3   0   8          7.71          7.31         0.15 o
  -2   0   8        372.07        375.79         2.11 o
  -1   0   8         12.95         14.36         0.15 o
   0   0   8          0.74          0.59         0.05 o
   1   0   8          8.21          6.70         0.30 o
   2   0   8         20.08         15.66         0.32 o
   3   0   8          9.66         11.22         0.18 o
   4   0   8         39.62         37.48         0.40 o
   5   0   8         92.10         93.25         0.67 o
   6   0   8         92.14         89.58         0.71 o
   7   0   8        236.27        241.24         1.16 o
   8   0   8          6.43          6.59         0.14 o
   9   0   8         61.74         67.29         1.48 o
  -9   1   8          0.48          0.17         0.04 o
  -8   1   8         13.34         12.05         0.23 o
  -7   1   8         26.98         29.28         0.30 o
  -6   1   8         49.22         53.13         0.41 o
  -5   1   8         41.61         41.56         0.31 o
  -4   1   8        204.14        202.48         0.76 o
  -3   1   8        236.82        235.35         0.66 o
  -2   1   8        184.82        185.41         2.10 o
  -1   1   8         25.14         23.34         0.34 o
   0   1   8          4.17          3.16         0.08 o
   1   1   8        250.92        245.86         3.76 o
   2   1   8         13.13         13.26         0.15 o
   3   1   8         10.32         11.90         0.35 o
   4   1   8        108.82        106.71         1.93 o
   5   1   8        146.40        147.75         0.85 o
   6   1   8         25.79         28.17         0.37 o
   7   1   8          8.69          9.51         0.26 o
   8   1   8         38.72         43.19         0.50 o
   9   1   8        112.74        113.74         0.49 o
  -9   2   8         36.76         21.34        19.08 o
  -8   2   8          8.65          8.38         0.19 o
  -7   2   8         13.10         14.43         0.26 o
  -6   2   8        226.68        230.17         1.26 o
  -5   2   8        195.14        196.06         0.78 o
  -4   2   8         73.31         74.78         0.72 o
  -3   2   8          9.59          9.05         0.12 o
  -2   2   8          0.65          0.63         0.03 o
  -1   2   8        139.53        134.60         1.07 o
   0   2   8         39.13         41.71         0.31 o
   1   2   8         14.39         14.22         0.25 o
   2   2   8         41.06         41.70         0.45 o
   3   2   8        211.70        207.72         3.88 o
   4   2   8         78.15         79.19         2.81 o
   5   2   8         29.31         27.52         0.38 o
   6   2   8         20.72         17.58         0.27 o
   7   2   8          3.24          3.93         0.12 o
   8   2   8        130.72        127.38         0.83 o
   9   2   8         49.09         50.88         0.91 o
  -8   3   8          7.88          6.84         0.15 o
  -7   3   8         49.33         51.14         0.50 o
  -6   3   8         17.05         18.37         0.20 o
  -5   3   8         62.28         59.95         0.39 o
  -4   3   8        108.86        119.79         0.53 o
  -3   3   8         30.68         30.04         0.32 o
  -2   3   8         23.47         23.25         0.31 o
  -1   3   8        133.73        131.81         1.32 o
   0   3   8         96.38         94.78         0.59 o
   1   3   8         85.97         81.02         1.15 o
   2   3   8        180.10        177.34         2.40 o
   3   3   8         40.49         36.81         0.82 o
   4   3   8        275.09        252.98         4.04 o
   5   3   8         65.20         58.90         0.68 o
   6   3   8         33.64         27.58         0.29 o
   7   3   8         13.61         12.78         0.15 o
   8   3   8         10.55         12.10         0.18 o
  -7   4   8          1.65          0.92         0.04 o
  -6   4   8         38.03         37.34         0.48 o
  -5   4   8         12.12         13.06         0.15 o
  -4   4   8        119.71        123.61         0.57 o
  -3   4   8         85.48         83.56         0.64 o
  -2   4   8         17.93         17.90         0.28 o
  -1   4   8          2.41          2.71         0.07 o
   0   4   8         60.63         62.41         0.33 o
   1   4   8        258.48        260.61         0.88 o
   2   4   8        611.60        598.42         2.07 o
   3   4   8        325.27        323.36         1.26 o
   4   4   8         27.40         27.66         0.45 o
   5   4   8         42.77         42.13         0.41 o
   6   4   8         14.15         12.74         0.17 o
   7   4   8         18.15         17.21         0.42 o
  -5   5   8         30.61         30.19         0.36 o
  -4   5   8         31.10         30.85         0.42 o
  -3   5   8          7.00          5.77         0.12 o
  -2   5   8          3.53          3.18         0.08 o
  -1   5   8         33.91         32.70         0.96 o
   0   5   8          2.40          2.36         0.08 o
   1   5   8         54.05         54.38         0.58 o
   2   5   8        115.13        113.94         0.73 o
   3   5   8         75.20         78.34         1.16 o
   4   5   8        141.16        142.99         1.32 o
   5   5   8         84.84         80.29         2.46 o
  -4  -5   9          8.14          8.08         0.20 o
  -3  -5   9         30.63         29.30         0.40 o
  -2  -5   9          9.46          9.70         0.26 o
  -1  -5   9          4.63          4.70         0.18 o
   0  -5   9         22.60         22.12         0.40 o
   1  -5   9         70.44         73.37         0.72 o
   2  -5   9         50.03         47.98         0.59 o
   3  -5   9         39.41         45.50         0.53 o
   4  -5   9         22.05         17.72         0.30 o
  -6  -4   9         31.70         38.23         0.44 o
  -5  -4   9         31.79         30.36         0.45 o
  -4  -4   9          2.08          2.56         0.14 o
  -3  -4   9          7.25          6.27         0.23 o
  -2  -4   9         14.35         14.67         0.35 o
  -1  -4   9         63.66         65.28         0.79 o
   0  -4   9        152.44        152.07         1.20 o
   1  -4   9        179.82        184.43         1.33 o
   2  -4   9         50.37         49.85         0.69 o
   4  -4   9          7.62          6.25         0.20 o
   5  -4   9          2.33          2.00         0.47 o
   6  -4   9         14.08         13.78         0.26 o
  -7  -3   9         28.62         28.21         0.41 o
  -6  -3   9         29.97         31.41         0.48 o
  -5  -3   9         15.44         16.15         0.37 o
  -4  -3   9          5.53          6.20         0.24 o
  -3  -3   9          8.50          8.22         0.28 o
  -2  -3   9        314.14        309.22         1.68 o
  -1  -3   9        291.24        262.71         1.56 o
   0  -3   9        392.59        387.25         1.88 o
   1  -3   9        378.74        389.50         1.85 o
   3  -3   9          6.08          5.80         0.21 o
   4  -3   9         83.15         85.27         0.81 o
   5  -3   9         48.58         49.86         0.63 o
   6  -3   9          7.69          8.03         0.24 o
   7  -3   9         36.95         41.92         0.49 o
  -8  -2   9          4.87          4.64         0.17 o
  -7  -2   9          7.34          7.76         0.24 o
  -6  -2   9         33.96         36.84         0.56 o
  -5  -2   9         56.08         59.67         0.75 o
  -4  -2   9        345.96        212.23         1.43 o
  -3  -2   9        268.99        266.86         1.53 o
  -2  -2   9        251.51        248.43         1.43 o
  -1  -2   9        156.61        142.35         0.78 o
   0  -2   9          3.19          3.85         0.12 o
   1  -2   9         13.63         12.92         0.23 o
   2  -2   9          3.93          4.72         0.14 o
   3  -2   9        215.46        215.99         0.94 o
   4  -2   9         54.66         53.61         1.88 o
   5  -2   9         20.80         20.63         0.42 o
   6  -2   9         14.06         13.21         0.33 o
   7  -2   9          8.43          7.77         0.24 o
   8  -2   9         21.57         24.68         0.38 o
  -9  -1   9         24.48         25.09         0.35 o
  -8  -1   9          4.81          4.45         0.18 o
  -7  -1   9         52.29         53.57         0.68 o
  -6  -1   9        122.25        126.42         3.38 o
  -5  -1   9        355.92        361.65         1.83 o
  -4  -1   9        143.12        144.72         1.12 o
  -3  -1   9          7.27          7.23         0.48 o
  -2  -1   9         55.36         52.85         0.49 o
  -1  -1   9         90.12         87.99         0.55 o
   0  -1   9         28.44         26.80         0.71 o
   1  -1   9        362.81        362.95         2.74 o
   2  -1   9        124.13        116.46         2.64 o
   3  -1   9        138.21        144.98         0.77 o
   4  -1   9        133.81        128.97         1.92 o
   5  -1   9        123.38        128.13         1.64 o
   6  -1   9        141.81        147.77         0.84 o
   7  -1   9        232.91        246.77         2.32 o
   8  -1   9         98.30        102.17         0.94 o
   9  -1   9         69.00         78.42         0.61 o
  -9   0   9         66.42         76.84         0.65 o
  -8   0   9        166.37        170.52         1.14 o
  -7   0   9         18.14         18.44         0.41 o
  -6   0   9          0.02          0.06         0.07 o
  -5   0   9         40.39         41.85         0.84 o
  -4   0   9         47.93         43.92         0.62 o
  -3   0   9        156.72        145.15         0.85 o
  -2   0   9         64.46         67.12         0.48 o
  -1   0   9          2.33          1.69         0.06 o
   0   0   9         15.13         16.25         0.29 o
   1   0   9        227.93        238.67         3.36 o
   2   0   9          4.63          5.66         0.22 o
   3   0   9         25.53         27.06         0.27 o
   4   0   9        122.54        127.20         1.49 o
   5   0   9        927.19        979.82        19.94 o
   6   0   9        165.76        177.80         2.81 o
   7   0   9         35.97         36.76         0.40 o
   8   0   9        151.30        158.10         0.68 o
   9   0   9         62.06         69.24         1.74 o
  -9   1   9         24.76         27.13         0.37 o
  -8   1   9          4.78          4.44         0.34 o
  -7   1   9         51.90         58.57         0.72 o
  -6   1   9        122.19        124.37         0.80 o
  -5   1   9        354.79        370.20         1.93 o
  -4   1   9        144.26        145.77         1.43 o
  -3   1   9          7.20          7.17         0.11 o
  -2   1   9         54.86         53.67         0.36 o
  -1   1   9         89.95         89.58         0.78 o
   0   1   9         27.79         27.12         0.32 o
   1   1   9        362.72        367.89        14.29 o
   2   1   9        123.33        108.33         0.77 o
   3   1   9        138.71        142.92         0.61 o
   4   1   9        133.71        122.64         0.65 o
   5   1   9        124.22        125.24         1.10 o
   6   1   9        140.45        144.88         0.95 o
   7   1   9        232.00        238.50         1.28 o
   8   1   9         98.33        100.48         0.71 o
   9   1   9         68.56         75.92         1.43 o
  -8   2   9          4.94          4.31         0.12 o
  -7   2   9          7.10          7.24         0.16 o
  -6   2   9         33.40         38.32         0.85 o
  -5   2   9         55.79         57.68         0.34 o
  -4   2   9        345.20        350.92         1.05 o
  -3   2   9        268.27        272.38         1.10 o
  -2   2   9        253.13        254.78         2.51 o
  -1   2   9        156.61        140.86         1.66 o
   0   2   9          3.11          3.80         0.14 o
   1   2   9         14.00         12.87         0.21 o
   2   2   9          3.98          4.78         0.12 o
   3   2   9        214.89        207.09         1.52 o
   4   2   9         55.32         50.77         0.49 o
   5   2   9         20.55         20.32         0.30 o
   6   2   9         14.08         13.64         0.20 o
   7   2   9          8.28          9.41         0.20 o
   8   2   9         21.50         23.67         0.28 o
  -7   3   9         28.83         29.32         0.32 o
  -6   3   9         29.92         29.51         0.24 o
  -5   3   9         15.33         16.00         0.17 o
  -4   3   9          5.70          6.34         0.11 o
  -3   3   9          8.55          7.98         0.14 o
  -2   3   9        313.00        323.65         2.22 o
  -1   3   9        290.69        295.19         5.42 o
   0   3   9        393.21        390.96         1.10 o
   1   3   9        378.50        360.19         2.39 o
   2   3   9        217.68        212.26         0.99 o
   3   3   9          6.34          5.33         0.09 o
   4   3   9         83.28         81.49         0.69 o
   5   3   9         48.16         46.97         0.40 o
   6   3   9          7.47          8.07         0.18 o
   7   3   9         37.18         40.99         0.39 o
  -6   4   9         31.49         33.95         0.81 o
  -5   4   9         32.14         29.86         0.47 o
  -4   4   9          2.08          2.43         0.08 o
  -3   4   9          7.04          6.00         0.12 o
  -2   4   9         14.14         14.69         0.19 o
  -1   4   9         63.55         64.97         0.62 o
   0   4   9        151.66        154.65         2.45 o
   1   4   9        180.11        181.57         1.81 o
   2   4   9         50.24         50.06         0.37 o
   3   4   9        296.78        277.58         5.33 o
   4   4   9          7.44          6.00         0.13 o
   5   4   9          2.22          2.14         0.08 o
   6   4   9         14.16         14.03         0.39 o
  -4   5   9          8.10          7.61         0.15 o
  -3   5   9         30.65         27.27         0.73 o
  -2   5   9          9.45          9.35         0.16 o
  -1   5   9          4.56          4.80         0.15 o
   0   5   9         22.41         20.25         0.22 o
   1   5   9         70.32         69.28         0.93 o
   2   5   9         49.19         43.19         0.37 o
   3   5   9         39.70         43.55         0.62 o
   4   5   9         22.31         19.55         1.40 o
  -3  -5  10         34.92         41.26         0.46 o
  -2  -5  10          6.72          8.29         0.21 o
  -1  -5  10         39.39         31.78         0.43 o
   0  -5  10         19.31         19.95         0.35 o
   1  -5  10         11.45         11.87         0.27 o
   2  -5  10          9.78          9.41         0.22 o
   3  -5  10          0.84          0.53         0.05 o
  -5  -4  10         20.46         23.27         0.36 o
  -4  -4  10         62.39         66.64         0.67 o
  -3  -4  10         23.70         23.88         0.43 o
  -2  -4  10         70.98         73.25         0.78 o
  -1  -4  10         17.57         16.76         0.37 o
   0  -4  10          1.95          2.01         0.13 o
   1  -4  10         37.80         37.86         0.55 o
   2  -4  10          9.39          9.67         0.29 o
   3  -4  10          6.04          5.87         0.21 o
   4  -4  10         19.88         18.02         0.35 o
  -7  -3  10          4.37          4.54         0.15 o
  -6  -3  10          8.14         10.31         0.26 o
  -5  -3  10         34.93         35.51         0.53 o
  -4  -3  10         51.08         56.35         0.71 o
  -3  -3  10         83.82         86.86         0.89 o
  -2  -3  10        244.69        265.38         1.55 o
  -1  -3  10        133.30        134.28         1.10 o
   0  -3  10         77.41         76.26         0.82 o
   1  -3  10         22.81         21.68         0.43 o
   2  -3  10         77.88         77.02         0.81 o
   3  -3  10          9.36         10.19         0.29 o
   5  -3  10         12.15         12.38         0.29 o
   6  -3  10         54.42         53.09         0.56 o
   7  -3  10          2.89          0.12         0.03 o
  -8  -2  10          7.66          7.62         0.20 o
  -7  -2  10         10.23         10.32         0.27 o
  -6  -2  10          5.08          4.45         0.19 o
  -5  -2  10         50.06         51.66         0.68 o
  -4  -2  10        105.54        119.72         1.05 o
  -3  -2  10        493.11        485.17         2.06 o
  -2  -2  10         81.64         78.39         0.82 o
  -1  -2  10        422.10        404.20         1.36 o
   0  -2  10        115.90        113.71         1.15 o
   1  -2  10        147.60        148.32         1.77 o
   2  -2  10        214.21        208.04         0.93 o
   3  -2  10        239.66        238.34         1.55 o
   4  -2  10        208.48        210.29         1.10 o
   5  -2  10        112.82        114.83         0.94 o
   6  -2  10         24.62         25.84         0.43 o
   7  -2  10          8.76          9.58         0.24 o
   8  -2  10         16.01         16.79         0.28 o
  -8  -1  10         45.39         52.36         0.57 o
  -7  -1  10         81.83         86.15         0.81 o
  -6  -1  10        146.10        164.10         5.70 o
  -5  -1  10         13.18         16.64         0.38 o
  -4  -1  10        560.95        565.93         2.27 o
  -3  -1  10         50.43         50.69         0.65 o
  -2  -1  10         24.95         24.16         0.38 o
  -1  -1  10         15.27         14.65         0.25 o
   0  -1  10         53.30         56.71         0.47 o
   1  -1  10         12.60         11.31         0.20 o
   2  -1  10        143.57        137.75         1.20 o
   3  -1  10        647.75        651.23         2.73 o
   4  -1  10        501.66        525.48         6.16 o
   5  -1  10        156.25        168.56         0.89 o
   6  -1  10          9.67         10.02         0.25 o
   7  -1  10        172.45        179.89         2.23 o
   8  -1  10        139.35        156.46        10.30 o
  -8   0  10        164.60        172.50         1.05 o
  -7   0  10         53.59         62.42         0.72 o
  -6   0  10        233.46        244.14         7.91 o
  -5   0  10          4.25          4.66         0.14 o
  -4   0  10         10.64         10.03         0.21 o
  -3   0  10         14.19         12.61         0.15 o
  -2   0  10        153.06        149.76         0.64 o
  -1   0  10        259.24        244.41         0.96 o
   0   0  10        241.76        230.10         0.80 o
   1   0  10         10.25         12.20         0.68 o
   2   0  10        134.45        126.31         1.29 o
   3   0  10        248.56        235.62         2.89 o
   4   0  10        594.62        610.73         3.68 o
   5   0  10         57.11         59.35         1.06 o
   6   0  10        979.69       1030.10         2.22 o
   7   0  10          0.21          0.50         0.05 o
   8   0  10          9.73          9.55         0.14 o
  -8   1  10         45.29         51.15         0.57 o
  -7   1  10         81.65         84.38         1.04 o
  -6   1  10        146.60        165.48         0.90 o
  -5   1  10         13.16         15.99         0.20 o
  -4   1  10        561.63        564.75         4.27 o
  -3   1  10         51.14         50.19         0.36 o
  -2   1  10         24.55         24.18         0.34 o
  -1   1  10         15.29         14.95         0.21 o
   0   1  10         53.92         55.78         0.45 o
   1   1  10         12.82         11.73         0.64 o
   2   1  10        144.18        137.87         0.83 o
   3   1  10        650.07        653.08         3.80 o
   4   1  10        501.01        519.84         1.53 o
   5   1  10        155.63        157.58         0.72 o
   6   1  10          9.70         10.09         0.18 o
   7   1  10        171.98        182.04         4.53 o
   8   1  10        139.60        156.19         0.70 o
  -8   2  10          7.78          7.52         0.20 o
  -7   2  10         10.16         10.48         0.23 o
  -6   2  10          4.97          4.11         0.11 o
  -5   2  10         50.07         51.30         0.64 o
  -4   2  10        106.03        117.20         0.58 o
  -3   2  10        492.32        490.80         2.73 o
  -2   2  10         82.07         75.26         0.51 o
  -1   2  10        423.52        405.15         2.09 o
   0   2  10        115.88        112.90         1.65 o
   1   2  10        148.47        144.77         0.96 o
   2   2  10        214.48        213.06         2.28 o
   3   2  10        238.73        239.67         1.37 o
   4   2  10        207.98        201.48         1.05 o
   5   2  10        113.42        110.55         0.82 o
   6   2  10         24.42         24.88         0.28 o
   7   2  10          8.73          8.32         0.17 o
   8   2  10         15.78         16.49         0.40 o
  -7   3  10          4.20          3.97         0.11 o
  -6   3  10          8.28         10.00         0.13 o
  -5   3  10         34.83         35.27         0.31 o
  -4   3  10         50.67         49.03         0.66 o
  -3   3  10         84.47         88.59         0.55 o
  -2   3  10        245.06        267.38         2.15 o
  -1   3  10        133.31        133.02         1.06 o
   0   3  10         77.99         79.96         0.53 o
   1   3  10         22.20         21.47         0.23 o
   2   3  10         78.32         76.74         0.42 o
   3   3  10          9.45         10.59         0.16 o
   4   3  10         13.76         14.24         0.21 o
   5   3  10         12.15         11.93         0.16 o
   6   3  10         54.54         51.66         0.45 o
   7   3  10          2.92          4.16         0.11 o
  -5   4  10         20.48         22.67         0.22 o
  -4   4  10         62.38         66.75         0.45 o
  -3   4  10         23.75         24.61         0.29 o
  -2   4  10         71.22         73.08         0.50 o
  -1   4  10         17.41         17.38         0.20 o
   0   4  10          1.93          2.25         0.07 o
   1   4  10         37.83         36.94         0.78 o
   2   4  10          9.79          9.23         0.12 o
   3   4  10          5.87          5.54         0.11 o
   4   4  10         19.95         18.83         0.21 o
   5   4  10         14.07         11.73         0.20 o
  -3   5  10         35.20         34.56         0.30 o
  -2   5  10          6.68          7.42         0.17 o
  -1   5  10         39.40         38.70         0.77 o
   0   5  10         19.04         20.61         0.35 o
   1   5  10         11.78         11.89         0.47 o
   2   5  10          9.90          8.69         0.40 o
   3   5  10          0.89          0.73         0.06 o
  -1  -5  11          1.23          1.59         0.09 o
   0  -5  11          3.38          4.72         0.15 o
   1  -5  11          5.42          7.57         0.19 o
  -5  -4  11         65.76         78.14         0.60 o
  -4  -4  11         82.04         83.43         0.68 o
  -3  -4  11        112.27         85.64         0.75 o
  -2  -4  11         91.10         88.25         0.78 o
  -1  -4  11          3.34          3.88         0.17 o
   0  -4  11         17.97         17.94         0.36 o
   1  -4  11          8.76          8.98         0.26 o
   2  -4  11         33.64         34.83         0.48 o
   3  -4  11          3.62          3.28         0.14 o
  -6  -3  11         26.21         30.78         0.41 o
  -5  -3  11          8.84         10.12         0.26 o
  -4  -3  11         39.69         44.23         0.58 o
  -3  -3  11        120.57        127.86         1.03 o
  -2  -3  11         81.43         83.86         0.85 o
  -1  -3  11        242.41        237.89         1.41 o
   0  -3  11         62.63         64.14         0.71 o
   1  -3  11         37.54         37.82         0.54 o
   2  -3  11         70.98         72.49         0.74 o
   3  -3  11         34.34         35.00         0.49 o
  -7  -2  11         14.03         13.22         0.27 o
  -6  -2  11          1.02          0.99         0.08 o
  -5  -2  11         84.36         85.09         0.84 o
  -4  -2  11         17.90         18.51         0.40 o
  -3  -2  11         84.31         82.46         0.85 o
  -2  -2  11         20.23         20.20         0.41 o
  -1  -2  11         50.80         48.63         0.48 o
   0  -2  11        759.65        741.96         7.30 o
   1  -2  11        237.69        222.00         1.23 o
   2  -2  11        295.48        306.67         1.84 o
   3  -2  11         33.65         30.62         0.57 o
   4  -2  11        171.17        175.70         1.32 o
   6  -2  11         40.86         42.84         0.51 o
   7  -2  11          7.27          7.52         0.19 o
  -8  -1  11         14.05         12.29         0.25 o
  -7  -1  11         25.69         28.60         0.44 o
  -6  -1  11        117.06        134.52         3.43 o
  -5  -1  11         65.90         70.54         0.80 o
  -4  -1  11          1.47          1.35         0.11 o
  -3  -1  11        252.25        256.16         1.47 o
  -2  -1  11        107.82        106.54         1.81 o
  -1  -1  11         23.37         20.40         0.30 o
   0  -1  11         10.10         10.37         0.21 o
   1  -1  11        190.53        171.64         1.41 o
   2  -1  11        521.53        496.85         2.37 o
   3  -1  11         73.83         79.47         0.94 o
   4  -1  11        300.95        315.12         1.90 o
   5  -1  11         49.72         52.22         0.71 o
   6  -1  11         37.96         41.05         0.56 o
   7  -1  11         63.90         68.91         1.51 o
  -8   0  11        251.27        267.15         1.18 o
  -7   0  11         59.51         63.50         0.68 o
  -6   0  11        127.32        133.94         0.72 o
  -5   0  11          4.30          3.62         0.13 o
  -4   0  11         30.47         28.80         2.79 o
  -3   0  11          4.05          3.51         0.11 o
  -2   0  11          0.18          0.18         0.02 o
  -1   0  11         55.39         55.58         0.43 o
   0   0  11          6.05          5.26         0.12 o
   1   0  11         10.54         16.31         0.28 o
   2   0  11        108.78         99.94         2.47 o
   3   0  11          5.46          5.93         0.17 o
   4   0  11        182.82        186.70         0.98 o
   5   0  11         36.62         39.70         0.40 o
   6   0  11        256.54        278.45         2.96 o
   7   0  11         40.56         43.21         0.47 o
   8   0  11          1.99          3.15         0.09 o
  -8   1  11         13.98         11.91         0.25 o
  -7   1  11         25.60         30.16         1.09 o
  -6   1  11        117.31        131.88         0.73 o
  -5   1  11         66.29         68.59         0.69 o
  -4   1  11          1.44          1.52         0.05 o
  -3   1  11        252.78        252.42         1.52 o
  -2   1  11        108.08        107.88         0.48 o
  -1   1  11         23.72         20.61         0.26 o
   0   1  11         10.19         10.54         0.25 o
   1   1  11        192.12        178.40         3.31 o
   2   1  11        521.60        486.53         5.32 o
   3   1  11         73.72         78.24         1.64 o
   4   1  11        301.11        291.13         4.29 o
   5   1  11         49.23         49.68         0.51 o
   6   1  11         38.24         39.59         0.43 o
   7   1  11         64.06         69.10         0.65 o
  -7   2  11         13.87         14.08         0.20 o
  -6   2  11          1.02          0.93         0.05 o
  -5   2  11         84.19         87.76         0.67 o
  -4   2  11         17.83         18.15         0.23 o
  -3   2  11         84.49         77.27         0.44 o
  -2   2  11         20.15         19.66         0.20 o
  -1   2  11         51.47         48.72         0.31 o
   0   2  11        760.44        728.25         1.77 o
   1   2  11        237.08        216.81         1.18 o
   2   2  11        295.50        312.51         1.29 o
   3   2  11         33.36         31.08         0.41 o
   4   2  11        169.94        172.74         1.48 o
   5   2  11         32.73         30.53         0.36 o
   6   2  11         40.97         39.01         0.40 o
   7   2  11          7.35          8.05         0.19 o
  -6   3  11         25.87         29.86         0.41 o
  -5   3  11          9.00         10.13         0.14 o
  -4   3  11         39.66         44.34         0.36 o
  -3   3  11        120.89        124.96         0.64 o
  -2   3  11         81.45         87.15         0.64 o
  -1   3  11        241.23        239.11         0.87 o
   0   3  11         62.68         60.23         0.50 o
   1   3  11         37.14         39.54         0.31 o
   2   3  11         70.31         67.60         0.47 o
   3   3  11         34.27         34.50         0.33 o
   4   3  11        161.08        162.94         1.30 o
   5   3  11         24.95         18.48         0.22 o
   6   3  11         12.11         11.95         0.16 o
  -5   4  11         65.94         75.58         0.83 o
  -4   4  11         82.43         82.29         0.48 o
  -3   4  11        111.97        108.76         1.18 o
  -2   4  11         91.03         88.34         0.41 o
  -1   4  11          3.58          2.97         0.08 o
   0   4  11         17.94         17.92         0.24 o
   1   4  11          8.58          8.42         0.18 o
   2   4  11         33.80         34.60         0.29 o
   3   4  11          3.45          3.32         0.17 o
   4   4  11         31.06         31.88         0.38 o
   5   4  11          2.11          3.03         0.13 o
  -1   5  11          1.19          1.35         0.09 o
   0   5  11          3.34          4.00         0.46 o
   1   5  11          5.31          5.72         0.17 o
  -3  -4  12        138.87        155.55         0.90 o
  -2  -4  12         49.89         49.81         0.53 o
  -1  -4  12         18.89         22.52         0.36 o
   0  -4  12         23.04         25.88         0.39 o
   1  -4  12         27.48         28.00         0.40 o
   2  -4  12          0.63          0.63         0.06 o
  -5  -3  12          4.82          4.89         0.16 o
  -4  -3  12          1.76          1.52         0.10 o
  -3  -3  12         63.18         63.39         0.67 o
  -2  -3  12        201.53        194.30         1.20 o
  -1  -3  12        262.91        260.53         1.39 o
   0  -3  12        114.46        119.39         0.94 o
   1  -3  12          4.21          4.35         0.17 o
   2  -3  12         39.18         39.83         0.50 o
  -6  -2  12         14.67         17.10         0.32 o
  -5  -2  12        122.60        127.55         7.82 o
  -4  -2  12          4.27          4.45         0.19 o
  -3  -2  12         39.94         40.17         0.57 o
  -2  -2  12        162.23        168.92         1.18 o
  -1  -2  12         72.67         68.75         0.56 o
   0  -2  12        190.51        184.53         0.90 o
   1  -2  12         95.13         99.25         1.30 o
   2  -2  12        110.25        107.88         1.08 o
   3  -2  12         75.66         71.56         0.85 o
   4  -2  12          2.97          2.56         0.15 o
  -7  -1  12          9.06          9.24         0.23 o
  -6  -1  12         23.44         25.98         1.28 o
  -5  -1  12          6.53          6.86         0.17 o
  -4  -1  12         41.28         42.73         0.59 o
  -3  -1  12        250.85        251.85         1.42 o
  -2  -1  12          2.45          2.42         0.11 o
  -1  -1  12          6.39          6.80         0.17 o
   0  -1  12          1.42          0.81         0.10 o
   1  -1  12         19.91         17.31         0.45 o
   2  -1  12         68.92         64.36         0.86 o
   3  -1  12         41.46         39.15         0.67 o
   4  -1  12         17.15         16.72         0.42 o
   5  -1  12         26.98         26.63         0.51 o
   6  -1  12          8.20          8.82         0.26 o
  -7   0  12         16.88         20.19         0.35 o
  -6   0  12          1.06          1.07         0.06 o
  -5   0  12          4.03          4.86         0.14 o
  -4   0  12        192.89        198.35         4.85 o
  -3   0  12        159.31        149.82         0.76 o
  -2   0  12          2.40          4.07         0.34 o
  -1   0  12         16.12         14.77         0.42 o
   0   0  12         63.12         54.47         0.52 o
   1   0  12          1.11          0.54         0.05 o
   2   0  12         10.19         10.14         0.29 o
   3   0  12         35.92         31.59         1.58 o
   4   0  12         66.48         65.30         1.87 o
   5   0  12          0.23          0.30         0.04 o
   6   0  12         15.11         14.53         0.36 o
   7   0  12          0.57          0.61         0.07 o
  -7   1  12          9.17         10.05         0.16 o
  -6   1  12         23.29         25.28         0.29 o
  -5   1  12          6.38          7.14         0.14 o
  -4   1  12         40.84         42.01         0.37 o
  -3   1  12        251.94        254.67         0.75 o
  -2   1  12          2.48          2.57         0.07 o
  -1   1  12          6.22          6.81         0.15 o
   0   1  12          1.34          0.70         0.05 o
   1   1  12         19.94         16.08         0.23 o
   2   1  12         68.11         62.38         0.57 o
   3   1  12         41.08         36.70         2.12 o
   4   1  12         17.52         16.90         0.30 o
   5   1  12         26.83         27.82         0.45 o
   6   1  12          8.01          9.01         0.26 o
   7   1  12         21.47         26.77         1.57 o
  -6   2  12         14.32         16.31         0.19 o
  -5   2  12        122.31        128.16         0.57 o
  -4   2  12          4.35          4.72         0.14 o
  -3   2  12         39.38         41.71         0.31 o
  -2   2  12        162.00        157.17         0.72 o
  -1   2  12         72.84         68.52         0.40 o
   0   2  12        190.97        183.49         0.78 o
   1   2  12         94.13         95.52         0.52 o
   2   2  12        109.37        103.69         0.85 o
   3   2  12         76.05         66.60         1.48 o
   4   2  12          2.82          2.20         0.10 o
   5   2  12         43.34         41.26         0.49 o
   6   2  12          9.24          7.57         0.24 o
  -5   3  12          4.79          5.14         0.10 o
  -4   3  12          1.69          1.54         0.05 o
  -3   3  12         62.97         64.01         0.42 o
  -2   3  12        202.31        201.60         2.80 o
  -1   3  12        261.77        257.07         1.95 o
   0   3  12        113.59        115.24         0.61 o
   1   3  12          4.19          4.16         0.10 o
   2   3  12         39.49         37.68         0.38 o
   3   3  12         57.26         60.15         0.42 o
   4   3  12         79.69         80.44         0.55 o
   5   3  12         94.91         88.37         0.80 o
  -4   4  12         75.48         81.52         0.44 o
  -3   4  12        138.42        154.79         1.39 o
  -2   4  12         49.15         47.79         0.47 o
  -1   4  12         19.10         22.19         0.23 o
   0   4  12         22.89         23.69         0.36 o
   1   4  12         27.32         26.68         0.27 o
   2   4  12          0.68          0.68         0.04 o
   3   4  12         22.35         22.10         1.81 o
  -2  -4  13         59.97         63.80         0.54 o
  -1  -4  13          4.17          5.35         0.16 o
   0  -4  13         35.66         39.46         0.44 o
  -4  -3  13         33.75         33.70         0.42 o
  -3  -3  13         64.53         72.08         0.64 o
  -2  -3  13          1.70          1.47         0.09 o
  -1  -3  13         15.37         16.47         0.32 o
   0  -3  13         32.66         34.44         0.45 o
   1  -3  13          7.54          8.47         0.22 o
  -5  -2  13         22.30         20.63         3.04 o
  -4  -2  13         10.20         10.14         0.25 o
  -3  -2  13          8.55          8.44         0.24 o
  -2  -2  13         20.96         21.99         0.39 o
  -1  -2  13          0.78          0.98         0.08 o
   0  -2  13          6.21          6.27         0.17 o
   1  -2  13         24.78         22.04         0.48 o
   2  -2  13         19.43         19.49         0.44 o
   3  -2  13        100.44        103.73         0.97 o
  -6  -1  13         13.77         14.21         0.28 o
  -5  -1  13        123.51        128.76         1.49 o
  -4  -1  13         85.85         88.67         0.80 o
  -3  -1  13         60.84         63.45         0.67 o
  -2  -1  13         39.86         36.77         0.54 o
  -1  -1  13         36.16         34.07         0.52 o
   0  -1  13        122.30        107.13         1.13 o
   1  -1  13         60.77         51.31         0.77 o
   2  -1  13          9.41          9.16         0.32 o
   3  -1  13         14.73         13.20         0.38 o
   4  -1  13          5.23          5.23         0.23 o
   5  -1  13          9.84          9.32         0.28 o
   6  -1  13          1.01          1.16         0.09 o
  -6   0  13         40.94         46.12         2.74 o
  -5   0  13         50.75         56.68         1.00 o
  -4   0  13         27.32         26.97         0.35 o
  -3   0  13         45.62         56.06         0.62 o
  -2   0  13        197.06        182.25         3.78 o
  -1   0  13        270.54        209.05         1.61 o
   0   0  13         56.36         50.48         0.78 o
   1   0  13         13.60         11.12         0.32 o
   2   0  13         92.00         86.19         0.83 o
   3   0  13         39.70         38.81         0.65 o
   4   0  13        144.69        140.56         1.21 o
   5   0  13          3.12          3.34         0.17 o
   6   0  13         25.48         25.87         0.44 o
  -6   1  13         13.82         14.18         0.83 o
  -5   1  13        124.01        130.00         4.29 o
  -4   1  13         85.40         87.55         0.86 o
  -3   1  13         60.88         64.32         0.47 o
  -2   1  13         39.55         34.24         0.26 o
  -1   1  13         36.13         34.15         0.36 o
   0   1  13        121.37        106.79         0.72 o
   1   1  13         60.80         51.78         0.86 o
   2   1  13          9.45          8.38         0.17 o
   3   1  13         14.52         12.59         0.25 o
   4   1  13          5.24          5.34         0.15 o
   5   1  13          9.93          9.43         0.24 o
   6   1  13          1.02          1.04         0.09 o
  -6   2  13         10.70         12.66         0.25 o
  -5   2  13         22.62         24.26         0.28 o
  -4   2  13         10.11         10.45         0.22 o
  -3   2  13          8.55          8.49         0.13 o
  -2   2  13         21.06         22.30         0.22 o
  -1   2  13          0.72          0.91         0.04 o
   0   2  13          6.20          5.87         0.10 o
   1   2  13         25.05         21.40         0.23 o
   2   2  13         19.90         18.97         0.21 o
   3   2  13        100.43         97.70         1.04 o
   4   2  13          7.87          5.63         0.12 o
   5   2  13        259.80        270.03         4.55 o
  -4   3  13         33.94         35.78         0.35 o
  -3   3  13         64.46         67.14         0.40 o
  -2   3  13          1.64          1.43         0.06 o
  -1   3  13         15.44         15.53         0.17 o
   0   3  13         32.59         33.19         0.38 o
   1   3  13          7.60          7.94         0.15 o
   2   3  13         49.38         49.87         0.48 o
   3   3  13         21.59         22.89         0.25 o
   4   3  13          6.70          5.84         0.16 o
  -2   4  13         59.70         60.43         0.65 o
  -1   4  13          4.07          4.75         0.11 o
   0   4  13         35.29         36.60         0.45 o
   1   4  13          5.68          6.77         0.14 o
   2   4  13         10.36         11.47         0.61 o
  -3  -3  14         28.05         29.92         0.37 o
  -2  -3  14         20.19         22.49         0.33 o
  -1  -3  14          8.78         11.14         0.24 o
  -4  -2  14          4.26          3.54         0.59 o
  -3  -2  14          3.69          3.84         0.14 o
  -2  -2  14         10.20         10.15         0.24 o
  -1  -2  14          0.17          0.13         0.03 o
   1  -2  14         25.28         24.27         0.47 o
   2  -2  14         29.80         29.94         0.50 o
  -5  -1  14         17.57         18.26         1.66 o
  -4  -1  14         38.85         36.30         0.33 o
  -3  -1  14         29.01         28.90         0.42 o
  -2  -1  14         66.01         68.67         0.64 o
  -1  -1  14         82.11         76.05         0.90 o
   0  -1  14         10.59          9.81         0.32 o
   1  -1  14         51.55         51.35         0.74 o
   2  -1  14         88.57         83.77         0.92 o
   3  -1  14         12.74         12.15         0.33 o
   4  -1  14          7.89          8.18         0.25 o
   5  -1  14          8.93          8.98         0.24 o
  -5   0  14         21.50         21.76         0.27 o
  -4   0  14         22.62         19.48         0.49 o
  -3   0  14        208.01        221.08         1.29 o
  -2   0  14         96.67         88.57         2.56 o
  -1   0  14         15.70         11.47         0.35 o
   0   0  14         65.54         50.73         0.75 o
   1   0  14         19.13         18.07         0.44 o
   2   0  14         88.78         81.53         0.93 o
   3   0  14         57.98         56.95         0.76 o
   4   0  14         14.23          2.30         7.30 o
   5   0  14          6.65          8.35         0.25 o
  -5   1  14         17.44         20.30         0.33 o
  -4   1  14         38.76         38.52         0.49 o
  -3   1  14         29.09         29.65         0.47 o
  -2   1  14         66.17         67.48         0.50 o
  -1   1  14         81.64         76.77         0.40 o
   0   1  14         10.77         10.20         0.14 o
   1   1  14         51.34         48.08         0.35 o
   2   1  14         88.87         84.27         0.69 o
   3   1  14         13.03         12.33         0.23 o
   4   1  14          7.81          7.84         0.14 o
   5   1  14          8.91          9.23         0.37 o
  -4   2  14          4.40          4.23         0.08 o
  -3   2  14          3.62          3.63         0.08 o
  -2   2  14         10.19          9.54         0.13 o
  -1   2  14          0.20          0.10         0.01 o
   0   2  14         11.05         10.35         0.14 o
   1   2  14         25.12         23.71         0.38 o
   2   2  14         29.70         29.29         0.24 o
   3   2  14         34.55         32.02         0.30 o
   4   2  14         25.06         26.95         0.30 o
  -3   3  14         28.04         29.24         0.24 o
  -2   3  14         20.27         21.98         0.24 o
  -1   3  14          8.94          9.86         0.16 o
   0   3  14         96.54         96.01         0.52 o
   1   3  14          3.47          4.23         0.10 o
   2   3  14         27.69         28.79         0.29 o
   3   3  14         19.43         22.56         1.34 o
  -4  -1  15         23.35         21.28         0.32 o
  -3  -1  15         50.54         42.86         0.52 o
   0  -1  15         22.23         21.57         0.44 o
   1  -1  15         10.28         10.74         0.30 o
   2  -1  15          0.06          0.15         0.03 o
   3  -1  15         27.18         28.36         0.46 o
   4  -1  15          0.94          0.70         0.07 o
  -4   0  15         18.61         18.96         0.31 o
  -3   0  15          5.18          4.30         0.16 o
  -2   0  15         29.51         35.44         0.99 o
  -1   0  15         27.86         25.85         0.25 o
   0   0  15         50.58         46.42         1.79 o
   1   0  15          0.01          0.27         0.09 o
   2   0  15          9.29          9.67         0.28 o
   3   0  15         13.40         14.66         0.34 o
   4   0  15          8.77          8.57         0.24 o
  -4   1  15         23.40         25.38         0.36 o
  -3   1  15         50.24         48.31         0.51 o
  -2   1  15          1.96          2.53         0.09 o
  -1   1  15         70.99         68.16         0.52 o
   0   1  15         22.61         21.99         0.19 o
   1   1  15         10.29         10.32         0.16 o
   2   1  15          0.05          0.12         0.03 o
   3   1  15         26.79         26.56         0.70 o
   4   1  15          1.00          0.82         0.07 o
  -3   2  15         31.64         41.61         0.46 o
  -2   2  15          4.36          3.78         0.09 o
  -1   2  15         28.06         30.51         0.25 o
   0   2  15          2.84          2.60         0.07 o
   1   2  15         22.15         22.09         0.19 o
   2   2  15          2.90          3.59         0.07 o
   3   2  15         11.54         13.25         0.49 o
  -2  -1  16          0.44          0.51         0.05 o
  -1  -1  16         22.52         20.26         0.32 o
   1  -1  16          1.56          2.49         1.12 o
   2  -1  16         11.57         13.41         0.29 o
  -2   0  16        148.39        155.37         0.87 o
  -1   0  16         43.59         39.14         1.25 o
   0   0  16         64.39         60.86         0.75 o
   1   0  16         10.98         12.37         0.30 o
   2   0  16          0.87          1.56         0.10 o
  -2   1  16          0.49          0.52         0.05 o
  -1   1  16         22.44         25.82         0.25 o
   0   1  16         10.12         10.40         0.18 o
   1   1  16          1.63          3.67         0.11 o
   2   1  16         11.61         13.35         0.60 o
                                                
